# Supplementary material for: 2-(2-p-Tolyl­benzo[g]quinolin-3-yl)ethanol
Source: Acta Crystallogr Sect E Struct Rep Online. 2011 Sep 30;67(Pt 10):o2770. doi: 10.1107/S1600536811038736 (PMC3201341; doi:10.1107/S1600536811038736)
Supplement: Supplementary file 1 [file e-67-o2770-sup1.cif]

##############################################################################
#                                                                            #
# This CIF contains the data in a paper accepted for publication in          #
# Acta Crystallographica Section E. It conforms to the requirements of       #
# Notes for Authors for Acta Crystallographica Section E, and has been       #
# peer reviewed under the auspices of the IUCr Commission on Journals.       #
#                                                                            #
# Full details of the Crystallographic Information File format               #
# are given in the paper "The Crystallographic Information File (CIF):       #
# a New Standard Archive File for Crystallography" by S. R. Hall, F. H.      #
# Allen and I. D. Brown [Acta Cryst. (1991), A47, 655-685].                  #
#                                                                            #
# The current version of the core CIF dictionary is obtainable from          #
# ftp://ftp.iucr.org/pub/cif_core.dic.                                       #
#                                                                            #
# Software is freely available for graphical display of the structure(s)     #
# in this CIF. For information consult the CIF software page                 #
# http://www.iucr.org/resources/cif/software.                                #
#                                                                            #
# This file may be used for bona fide research purposes within the           #
# scientific community so long as proper attribution is given to the journal # 
# article from which it was obtained.                                        #
#                                                                            #
##############################################################################
data_global
_audit_creation_method     'from SHELXL97 CIF and IUCr SHELXL97-template'
_journal_date_recd_electronic     2011-08-05
_journal_date_accepted     2011-09-21
_journal_name_full     'Acta Crystallographica, Section E'
_journal_year     2011
_journal_volume     67
_journal_issue     10
_journal_page_first     o2770
_journal_page_last     o2770
_journal_paper_category     QO
_journal_coeditor_code     HG5076
_publ_contact_author_name     'Zhou Xu'
_publ_contact_author_address
;
Deparement of Chemistry
Xuzhou Medical College
Xuzhou Jiangsu 221004
People's Republic of China
;
_publ_contact_author_email     xuzhou@xzmc.edu.cn
_publ_contact_author_fax     ?
_publ_contact_author_phone     ?
_publ_section_title
;
2-(2-<i>p</i>-Tolylbenzo[<i>g</i>]quinolin-3-yl)ethanol
;
_publ_section_title_footnote     .
loop_
    _publ_author_name
    _publ_author_address
    'Nan Wu'
;
Department of Aviation Oil and Material
Xuzhou Airforce College
Xuzhou Jiangsu 221110
People's Republic of China
;
    'Rongli Zhang'
;
Deparement of Chemistry
Xuzhou Medical College
Xuzhou Jiangsu 221004
People's Republic of China
;
    'Yumei Wang'
;
Department of Aviation Oil and Material
Xuzhou Airforce College
Xuzhou Jiangsu 221110
People's Republic of China
;
    'Xin Xu'
;
Department of Aviation Oil and Material
Xuzhou Airforce College
Xuzhou Jiangsu 221110
People's Republic of China
;
    'Zhou Xu'
;
Deparement of Chemistry
Xuzhou Medical College
Xuzhou Jiangsu 221004
People's Republic of China
;
_publ_section_synopsis     .
data_I
_chemical_name_systematic
;
2-(2-<i>p</i>-Tolylbenzo[<i>g</i>]quinolin-3-yl)ethanol
;
_chemical_name_common     ?
_chemical_formula_moiety     'C22 H19 N O'
_chemical_formula_sum     'C22 H19 N O'
_chemical_formula_iupac     'C22 H19 N O'
_chemical_formula_weight     313.38
_chemical_melting_point_gt     486
_chemical_melting_point_lt     487
_symmetry_cell_setting     triclinic
_symmetry_space_group_name_H-M     'P -1'
_symmetry_space_group_name_Hall     '-P 1'
loop_
    _symmetry_equiv_pos_as_xyz
    'x, y, z'
    '-x, -y, -z'
_cell_length_a     7.2044(4)
_cell_length_b     10.1704(4)
_cell_length_c     12.1194(3)
_cell_angle_alpha     108.125(3)
_cell_angle_beta     98.115(4)
_cell_angle_gamma     99.370(5)
_cell_volume     815.08(6)
_cell_formula_units_Z     2
_cell_measurement_reflns_used     3017
_cell_measurement_theta_min     2.93
_cell_measurement_theta_max     26.54
_cell_measurement_temperature     296(2)
_exptl_crystal_description     sheet
_exptl_crystal_colour     yellow
_exptl_crystal_size_max     0.494
_exptl_crystal_size_mid     0.212
_exptl_crystal_size_min     0.066
_exptl_crystal_density_diffrn     1.277
_exptl_crystal_density_meas     ?
_exptl_crystal_density_method     'not measured'
_exptl_crystal_F_000     332
_exptl_absorpt_coefficient_mu     0.078
_exptl_absorpt_correction_type     none
_exptl_absorpt_process_details     ?
_exptl_absorpt_correction_T_min     ?
_exptl_absorpt_correction_T_max     ?
_exptl_special_details     ?
_diffrn_ambient_temperature     296(2)
_diffrn_radiation_type     MoK\a
_diffrn_radiation_wavelength     0.71073
_diffrn_radiation_source     'fine-focus sealed tube'
_diffrn_radiation_monochromator     graphite
_diffrn_measurement_device_type     'Bruker APEXII area-detector diffractometer'
_diffrn_measurement_method     'phi and omega scans'
_diffrn_detector_area_resol_mean     ?
_diffrn_reflns_number     10164
_diffrn_reflns_av_R_equivalents     0.0195
_diffrn_reflns_av_sigmaI/netI     0.0191
_diffrn_reflns_theta_min     1.81
_diffrn_reflns_theta_max     25.02
_diffrn_reflns_theta_full     25.02
_diffrn_measured_fraction_theta_max     0.998
_diffrn_measured_fraction_theta_full     0.998
_diffrn_reflns_limit_h_min     -8
_diffrn_reflns_limit_h_max     8
_diffrn_reflns_limit_k_min     -12
_diffrn_reflns_limit_k_max     12
_diffrn_reflns_limit_l_min     -14
_diffrn_reflns_limit_l_max     14
_diffrn_standards_number     ?
_diffrn_standards_interval_count     ?
_diffrn_standards_interval_time     ?
_diffrn_standards_decay_%     ?
_refine_special_details
;
Refinement of <i>F</i>^2^ against ALL reflections. The weighted <i>R</i>-factor
<i>wR</i> and goodness of fit <i>S</i> are based on <i>F</i>^2^, conventional
<i>R</i>-factors <i>R</i> are based on <i>F</i>, with <i>F</i> set to zero for
negative <i>F</i>^2^. The threshold expression of <i>F</i>^2^ >
\s(<i>F</i>^2^) is used only for calculating <i>R</i>-factors(gt) <i>etc</i>.
and is not relevant to the choice of reflections for refinement.
<i>R</i>-factors based on <i>F</i>^2^ are statistically about twice as large
as those based on <i>F</i>, and <i>R</i>- factors based on ALL data will be
even larger.
;
_reflns_number_total     2879
_reflns_number_gt     2232
_reflns_threshold_expression     >2sigma(I)
_refine_ls_structure_factor_coef     Fsqd
_refine_ls_matrix_type     full
_refine_ls_R_factor_all     0.0560
_refine_ls_R_factor_gt     0.0425
_refine_ls_wR_factor_gt     0.1165
_refine_ls_wR_factor_ref     0.1265
_refine_ls_goodness_of_fit_ref     1.033
_refine_ls_restrained_S_all     1.033
_refine_ls_number_reflns     2879
_refine_ls_number_parameters     222
_refine_ls_number_restraints     0
_refine_ls_hydrogen_treatment     mixed
_refine_ls_weighting_scheme     calc
_refine_ls_weighting_details
         'calc w=1/[\s^2^(Fo^2^)+(0.0628P)^2^+0.1533P] where P=(Fo^2^+2Fc^2^)/3'
_atom_sites_solution_hydrogens     geom
_atom_sites_solution_primary     direct
_atom_sites_solution_secondary     difmap
_refine_ls_shift/su_max     0.000
_refine_ls_shift/su_mean     0.000
_refine_diff_density_max     0.165
_refine_diff_density_min     -0.157
_refine_ls_extinction_method     none
_refine_ls_extinction_coef     ?
loop_
    _atom_type_symbol
    _atom_type_description
    _atom_type_scat_dispersion_real
    _atom_type_scat_dispersion_imag
    _atom_type_scat_source
    'C' 'C' 0.0033 0.0016
                         'International Tables Vol C Tables 4.2.6.8 and 6.1.1.4'
    'H' 'H' 0.0000 0.0000
                         'International Tables Vol C Tables 4.2.6.8 and 6.1.1.4'
    'O' 'O' 0.0106 0.0060
                         'International Tables Vol C Tables 4.2.6.8 and 6.1.1.4'
    'N' 'N' 0.0061 0.0033
                         'International Tables Vol C Tables 4.2.6.8 and 6.1.1.4'
_computing_data_collection     'APEX2 (Bruker, 2004)'
_computing_cell_refinement     'SAINT (Bruker, 2004)'
_computing_data_reduction     'SAINT (Bruker, 2004)'
_computing_structure_solution     'SHELXS97 (Sheldrick, 2008)'
_computing_structure_refinement     'SHELXL97 (Sheldrick, 2008)'
_computing_molecular_graphics     'SHELXTL (Sheldrick, 2008)'
_computing_publication_material     'SHELXTL (Sheldrick, 2008)'
loop_
    _atom_site_type_symbol
    _atom_site_label
    _atom_site_fract_x
    _atom_site_fract_y
    _atom_site_fract_z
    _atom_site_U_iso_or_equiv
    _atom_site_adp_type
    _atom_site_calc_flag
    _atom_site_refinement_flags
    _atom_site_occupancy
    _atom_site_symmetry_multiplicity
    _atom_site_disorder_assembly
    _atom_site_disorder_group
    O O1 0.94638(19) 0.74485(14) 0.16847(12) 0.0671(4) Uani d . 1 1 . .
    N N1 0.34813(18) 0.89390(13) 0.23730(12) 0.0473(3) Uani d . 1 1 . .
    C C4 0.5880(2) 1.05942(15) 0.19621(13) 0.0428(4) Uani d . 1 1 . .
    C C5 0.3959(2) 0.99592(15) 0.18921(13) 0.0442(4) Uani d . 1 1 . .
    C C1 0.4871(2) 0.84951(15) 0.29047(13) 0.0445(4) Uani d . 1 1 . .
    C C3 0.7299(2) 1.00948(15) 0.25305(14) 0.0462(4) Uani d . 1 1 . .
    H H3A 0.8585 1.0487 0.2594 0.055 Uiso calc R 1 1 . .
    C C13 0.6286(2) 1.16905(15) 0.14470(13) 0.0442(4) Uani d . 1 1 . .
    C C6 0.2436(2) 1.03711(17) 0.12868(15) 0.0532(4) Uani d . 1 1 . .
    H H6A 0.1167 0.9958 0.1250 0.064 Uiso calc R 1 1 . .
    C C2 0.6844(2) 0.90436(15) 0.29965(13) 0.0452(4) Uani d . 1 1 . .
    C C8 0.4736(2) 1.20451(15) 0.08298(13) 0.0478(4) Uani d . 1 1 . .
    C C16 0.4202(2) 0.73826(16) 0.34132(14) 0.0454(4) Uani d . 1 1 . .
    C C9 0.5119(3) 1.30789(17) 0.03012(15) 0.0580(5) Uani d . 1 1 . .
    H H9A 0.4103 1.3303 -0.0115 0.070 Uiso calc R 1 1 . .
    C C7 0.2812(2) 1.13509(17) 0.07688(15) 0.0552(4) Uani d . 1 1 . .
    H H7A 0.1795 1.1583 0.0360 0.066 Uiso calc R 1 1 . .
    C C19 0.2814(2) 0.52892(18) 0.43403(17) 0.0545(4) Uani d . 1 1 . .
    C C14 0.8416(2) 0.84739(17) 0.35334(15) 0.0537(4) Uani d . 1 1 . .
    H H14A 0.9579 0.9215 0.3842 0.064 Uiso calc R 1 1 . .
    H H14B 0.8043 0.8229 0.4195 0.064 Uiso calc R 1 1 . .
    C C18 0.3153(2) 0.49386(18) 0.32095(16) 0.0594(5) Uani d . 1 1 . .
    H H18A 0.2917 0.3987 0.2741 0.071 Uiso calc R 1 1 . .
    C C17 0.3831(3) 0.59584(17) 0.27504(15) 0.0561(4) Uani d . 1 1 . .
    H H17A 0.4043 0.5683 0.1980 0.067 Uiso calc R 1 1 . .
    C C12 0.8149(2) 1.24194(17) 0.15198(16) 0.0557(4) Uani d . 1 1 . .
    H H12A 0.9188 1.2210 0.1929 0.067 Uiso calc R 1 1 . .
    C C11 0.8479(3) 1.34320(18) 0.10038(17) 0.0647(5) Uani d . 1 1 . .
    H H11A 0.9730 1.3902 0.1066 0.078 Uiso calc R 1 1 . .
    C C15 0.8844(2) 0.71879(18) 0.26679(17) 0.0583(5) Uani d . 1 1 . .
    H H15A 0.9832 0.6864 0.3079 0.070 Uiso calc R 1 1 . .
    H H15B 0.7695 0.6433 0.2384 0.070 Uiso calc R 1 1 . .
    C C21 0.3886(3) 0.77368(18) 0.45560(16) 0.0628(5) Uani d . 1 1 . .
    H H21A 0.4142 0.8686 0.5032 0.075 Uiso calc R 1 1 . .
    C C22 0.2070(3) 0.4166(2) 0.4833(2) 0.0769(6) Uani d . 1 1 . .
    H H22A 0.2832 0.3461 0.4697 0.115 Uiso calc R 1 1 . .
    H H22B 0.0756 0.3728 0.4446 0.115 Uiso calc R 1 1 . .
    H H22C 0.2147 0.4591 0.5669 0.115 Uiso calc R 1 1 . .
    C C10 0.6947(3) 1.37576(18) 0.03868(16) 0.0641(5) Uani d . 1 1 . .
    H H10A 0.7174 1.4442 0.0032 0.077 Uiso calc R 1 1 . .
    C C20 0.3197(3) 0.6706(2) 0.50019(17) 0.0655(5) Uani d . 1 1 . .
    H H20A 0.2985 0.6978 0.5772 0.079 Uiso calc R 1 1 . .
    H H1 1.074(4) 0.793(3) 0.196(2) 0.111(8) Uiso d . 1 1 . .
loop_
    _atom_site_aniso_label
    _atom_site_aniso_U_11
    _atom_site_aniso_U_22
    _atom_site_aniso_U_33
    _atom_site_aniso_U_12
    _atom_site_aniso_U_13
    _atom_site_aniso_U_23
    O1 0.0505(8) 0.0835(9) 0.0729(9) 0.0124(6) 0.0160(6) 0.0342(7)
    N1 0.0446(7) 0.0461(7) 0.0529(8) 0.0092(6) 0.0146(6) 0.0176(6)
    C4 0.0459(9) 0.0390(7) 0.0424(8) 0.0093(6) 0.0116(7) 0.0115(6)
    C5 0.0462(9) 0.0418(8) 0.0442(9) 0.0108(6) 0.0123(7) 0.0122(7)
    C1 0.0457(9) 0.0433(8) 0.0445(9) 0.0090(7) 0.0133(7) 0.0138(7)
    C3 0.0420(8) 0.0455(8) 0.0515(9) 0.0058(6) 0.0109(7) 0.0185(7)
    C13 0.0518(9) 0.0387(8) 0.0414(9) 0.0114(7) 0.0109(7) 0.0112(6)
    C6 0.0435(9) 0.0544(9) 0.0620(11) 0.0125(7) 0.0105(8) 0.0196(8)
    C2 0.0467(9) 0.0437(8) 0.0458(9) 0.0087(7) 0.0107(7) 0.0161(7)
    C8 0.0593(10) 0.0411(8) 0.0414(9) 0.0149(7) 0.0098(7) 0.0101(7)
    C16 0.0404(8) 0.0477(8) 0.0503(9) 0.0072(6) 0.0123(7) 0.0199(7)
    C9 0.0745(12) 0.0502(9) 0.0514(10) 0.0205(9) 0.0074(9) 0.0196(8)
    C7 0.0532(10) 0.0549(9) 0.0581(10) 0.0199(8) 0.0059(8) 0.0184(8)
    C19 0.0383(8) 0.0633(10) 0.0714(12) 0.0083(7) 0.0124(8) 0.0373(9)
    C14 0.0480(9) 0.0580(10) 0.0600(11) 0.0053(7) 0.0062(8) 0.0322(8)
    C18 0.0601(11) 0.0470(9) 0.0667(12) 0.0011(8) 0.0105(9) 0.0200(8)
    C17 0.0647(11) 0.0514(9) 0.0492(10) 0.0049(8) 0.0133(8) 0.0162(8)
    C12 0.0542(10) 0.0522(9) 0.0649(11) 0.0081(7) 0.0108(8) 0.0283(8)
    C11 0.0668(12) 0.0573(10) 0.0725(12) 0.0023(9) 0.0126(10) 0.0322(9)
    C15 0.0444(9) 0.0620(10) 0.0790(12) 0.0120(8) 0.0151(9) 0.0373(9)
    C21 0.0784(12) 0.0499(9) 0.0585(11) 0.0069(8) 0.0286(9) 0.0136(8)
    C22 0.0576(11) 0.0869(14) 0.1071(17) 0.0101(10) 0.0221(11) 0.0628(13)
    C10 0.0861(14) 0.0502(9) 0.0610(11) 0.0119(9) 0.0129(10) 0.0284(9)
    C20 0.0731(12) 0.0716(12) 0.0567(11) 0.0087(9) 0.0272(9) 0.0264(9)
_geom_special_details
;
All e.s.d.'s (except the e.s.d. in the dihedral angle between two l.s. planes)
are estimated using the full covariance matrix. The cell e.s.d.'s are taken
into account individually in the estimation of e.s.d.'s in distances, angles
and torsion angles; correlations between e.s.d.'s in cell parameters are only
used when they are defined by crystal symmetry. An approximate (isotropic)
treatment of cell e.s.d.'s is used for estimating e.s.d.'s involving l.s.
planes.
;
loop_
    _geom_bond_atom_site_label_1
    _geom_bond_atom_site_label_2
    _geom_bond_site_symmetry_2
    _geom_bond_distance
    _geom_bond_publ_flag
    O1 C15 . 1.413(2) ?
    O1 H1 . 0.93(3) ?
    N1 C1 . 1.3294(19) ?
    N1 C5 . 1.3606(19) ?
    C4 C3 . 1.402(2) ?
    C4 C5 . 1.407(2) ?
    C4 C13 . 1.448(2) ?
    C5 C6 . 1.426(2) ?
    C1 C2 . 1.415(2) ?
    C1 C16 . 1.494(2) ?
    C3 C2 . 1.372(2) ?
    C3 H3A . 0.9300 ?
    C13 C12 . 1.400(2) ?
    C13 C8 . 1.414(2) ?
    C6 C7 . 1.345(2) ?
    C6 H6A . 0.9300 ?
    C2 C14 . 1.511(2) ?
    C8 C9 . 1.402(2) ?
    C8 C7 . 1.430(2) ?
    C16 C17 . 1.380(2) ?
    C16 C21 . 1.380(2) ?
    C9 C10 . 1.357(3) ?
    C9 H9A . 0.9300 ?
    C7 H7A . 0.9300 ?
    C19 C18 . 1.372(3) ?
    C19 C20 . 1.373(3) ?
    C19 C22 . 1.505(2) ?
    C14 C15 . 1.508(2) ?
    C14 H14A . 0.9700 ?
    C14 H14B . 0.9700 ?
    C18 C17 . 1.377(2) ?
    C18 H18A . 0.9300 ?
    C17 H17A . 0.9300 ?
    C12 C11 . 1.368(2) ?
    C12 H12A . 0.9300 ?
    C11 C10 . 1.388(3) ?
    C11 H11A . 0.9300 ?
    C15 H15A . 0.9700 ?
    C15 H15B . 0.9700 ?
    C21 C20 . 1.377(2) ?
    C21 H21A . 0.9300 ?
    C22 H22A . 0.9600 ?
    C22 H22B . 0.9600 ?
    C22 H22C . 0.9600 ?
    C10 H10A . 0.9300 ?
    C20 H20A . 0.9300 ?
loop_
    _geom_angle_atom_site_label_1
    _geom_angle_atom_site_label_2
    _geom_angle_atom_site_label_3
    _geom_angle_site_symmetry_1
    _geom_angle_site_symmetry_3
    _geom_angle
    _geom_angle_publ_flag
    C15 O1 H1 . . 105.8(15) ?
    C1 N1 C5 . . 119.18(13) ?
    C3 C4 C5 . . 116.48(14) ?
    C3 C4 C13 . . 123.98(14) ?
    C5 C4 C13 . . 119.54(14) ?
    N1 C5 C4 . . 122.42(14) ?
    N1 C5 C6 . . 117.78(14) ?
    C4 C5 C6 . . 119.79(14) ?
    N1 C1 C2 . . 122.65(14) ?
    N1 C1 C16 . . 115.17(13) ?
    C2 C1 C16 . . 122.17(14) ?
    C2 C3 C4 . . 121.90(14) ?
    C2 C3 H3A . . 119.1 ?
    C4 C3 H3A . . 119.0 ?
    C12 C13 C8 . . 117.79(14) ?
    C12 C13 C4 . . 123.31(14) ?
    C8 C13 C4 . . 118.90(14) ?
    C7 C6 C5 . . 120.72(15) ?
    C7 C6 H6A . . 119.6 ?
    C5 C6 H6A . . 119.6 ?
    C3 C2 C1 . . 117.33(14) ?
    C3 C2 C14 . . 120.10(14) ?
    C1 C2 C14 . . 122.52(13) ?
    C9 C8 C13 . . 119.27(15) ?
    C9 C8 C7 . . 121.50(15) ?
    C13 C8 C7 . . 119.23(14) ?
    C17 C16 C21 . . 117.21(15) ?
    C17 C16 C1 . . 121.38(14) ?
    C21 C16 C1 . . 121.40(14) ?
    C10 C9 C8 . . 121.18(16) ?
    C10 C9 H9A . . 119.4 ?
    C8 C9 H9A . . 119.4 ?
    C6 C7 C8 . . 121.74(15) ?
    C6 C7 H7A . . 119.1 ?
    C8 C7 H7A . . 119.1 ?
    C18 C19 C20 . . 117.08(15) ?
    C18 C19 C22 . . 121.27(17) ?
    C20 C19 C22 . . 121.65(17) ?
    C15 C14 C2 . . 113.54(14) ?
    C15 C14 H14A . . 108.9 ?
    C2 C14 H14A . . 108.9 ?
    C15 C14 H14B . . 108.9 ?
    C2 C14 H14B . . 108.9 ?
    H14A C14 H14B . . 107.7 ?
    C19 C18 C17 . . 121.72(16) ?
    C19 C18 H18A . . 119.1 ?
    C17 C18 H18A . . 119.1 ?
    C18 C17 C16 . . 121.16(16) ?
    C18 C17 H17A . . 119.4 ?
    C16 C17 H17A . . 119.4 ?
    C11 C12 C13 . . 121.65(17) ?
    C11 C12 H12A . . 119.2 ?
    C13 C12 H12A . . 119.2 ?
    C12 C11 C10 . . 120.04(18) ?
    C12 C11 H11A . . 120.0 ?
    C10 C11 H11A . . 120.0 ?
    O1 C15 C14 . . 113.27(14) ?
    O1 C15 H15A . . 108.9 ?
    C14 C15 H15A . . 108.9 ?
    O1 C15 H15B . . 108.9 ?
    C14 C15 H15B . . 108.9 ?
    H15A C15 H15B . . 107.7 ?
    C20 C21 C16 . . 121.03(16) ?
    C20 C21 H21A . . 119.5 ?
    C16 C21 H21A . . 119.5 ?
    C19 C22 H22A . . 109.5 ?
    C19 C22 H22B . . 109.5 ?
    H22A C22 H22B . . 109.5 ?
    C19 C22 H22C . . 109.5 ?
    H22A C22 H22C . . 109.5 ?
    H22B C22 H22C . . 109.5 ?
    C9 C10 C11 . . 120.07(16) ?
    C9 C10 H10A . . 120.0 ?
    C11 C10 H10A . . 120.0 ?
    C19 C20 C21 . . 121.80(17) ?
    C19 C20 H20A . . 119.1 ?
    C21 C20 H20A . . 119.1 ?
loop_
    _geom_torsion_atom_site_label_1
    _geom_torsion_atom_site_label_2
    _geom_torsion_atom_site_label_3
    _geom_torsion_atom_site_label_4
    _geom_torsion_site_symmetry_1
    _geom_torsion_site_symmetry_2
    _geom_torsion_site_symmetry_3
    _geom_torsion_site_symmetry_4
    _geom_torsion
    _geom_torsion_publ_flag
    C1 N1 C5 C4 . . . . -1.7(2) ?
    C1 N1 C5 C6 . . . . 177.53(13) ?
    C3 C4 C5 N1 . . . . 1.6(2) ?
    C13 C4 C5 N1 . . . . -179.01(13) ?
    C3 C4 C5 C6 . . . . -177.56(13) ?
    C13 C4 C5 C6 . . . . 1.8(2) ?
    C5 N1 C1 C2 . . . . 0.2(2) ?
    C5 N1 C1 C16 . . . . 179.51(12) ?
    C5 C4 C3 C2 . . . . -0.1(2) ?
    C13 C4 C3 C2 . . . . -179.40(13) ?
    C3 C4 C13 C12 . . . . -3.5(2) ?
    C5 C4 C13 C12 . . . . 177.21(14) ?
    C3 C4 C13 C8 . . . . 176.03(13) ?
    C5 C4 C13 C8 . . . . -3.3(2) ?
    N1 C5 C6 C7 . . . . -178.50(14) ?
    C4 C5 C6 C7 . . . . 0.7(2) ?
    C4 C3 C2 C1 . . . . -1.3(2) ?
    C4 C3 C2 C14 . . . . 176.17(14) ?
    N1 C1 C2 C3 . . . . 1.3(2) ?
    C16 C1 C2 C3 . . . . -177.99(13) ?
    N1 C1 C2 C14 . . . . -176.11(14) ?
    C16 C1 C2 C14 . . . . 4.6(2) ?
    C12 C13 C8 C9 . . . . 1.2(2) ?
    C4 C13 C8 C9 . . . . -178.32(13) ?
    C12 C13 C8 C7 . . . . -178.16(14) ?
    C4 C13 C8 C7 . . . . 2.3(2) ?
    N1 C1 C16 C17 . . . . 89.77(18) ?
    C2 C1 C16 C17 . . . . -90.9(2) ?
    N1 C1 C16 C21 . . . . -88.66(19) ?
    C2 C1 C16 C21 . . . . 90.7(2) ?
    C13 C8 C9 C10 . . . . -1.0(2) ?
    C7 C8 C9 C10 . . . . 178.41(15) ?
    C5 C6 C7 C8 . . . . -1.8(3) ?
    C9 C8 C7 C6 . . . . -179.16(15) ?
    C13 C8 C7 C6 . . . . 0.2(2) ?
    C3 C2 C14 C15 . . . . -92.86(18) ?
    C1 C2 C14 C15 . . . . 84.48(19) ?
    C20 C19 C18 C17 . . . . -0.5(3) ?
    C22 C19 C18 C17 . . . . 179.92(16) ?
    C19 C18 C17 C16 . . . . 0.1(3) ?
    C21 C16 C17 C18 . . . . 0.7(3) ?
    C1 C16 C17 C18 . . . . -177.77(15) ?
    C8 C13 C12 C11 . . . . -0.7(2) ?
    C4 C13 C12 C11 . . . . 178.83(15) ?
    C13 C12 C11 C10 . . . . -0.1(3) ?
    C2 C14 C15 O1 . . . . 60.50(18) ?
    C17 C16 C21 C20 . . . . -1.1(3) ?
    C1 C16 C21 C20 . . . . 177.39(17) ?
    C8 C9 C10 C11 . . . . 0.1(3) ?
    C12 C11 C10 C9 . . . . 0.4(3) ?
    C18 C19 C20 C21 . . . . 0.1(3) ?
    C22 C19 C20 C21 . . . . 179.70(17) ?
    C16 C21 C20 C19 . . . . 0.7(3) ?
loop_
    _geom_hbond_atom_site_label_D
    _geom_hbond_atom_site_label_H
    _geom_hbond_atom_site_label_A
    _geom_hbond_site_symmetry_A
    _geom_hbond_distance_DH
    _geom_hbond_distance_HA
    _geom_hbond_distance_DA
    _geom_hbond_angle_DHA
    O1 H1 N1 1_655 0.93(3) 1.98(3) 2.9110(18) 174(2)
    C21 H21A Cg 2_676 0.93 2.97 3.7358(19) 140.0
