# Supplementary material for: 2-(2-p-Tolyl­benzo[g]quinolin-3-yl)ethanol
Source: Acta Crystallogr Sect E Struct Rep Online. 2011 Sep 30;67(Pt 10):o2770. doi: 10.1107/S1600536811038736 (PMC3201341; doi:10.1107/S1600536811038736)
Supplement: Supplementary file 2 [file e-67-o2770-Isup2.hkl]

# 
# h,k,l, Fc-squared, Fo-squared, sigma(Fo-squared) and status flag 
# 
data_I
_shelx_title ' A in P-1' 
_shelx_refln_list_code          4 
_shelx_F_calc_maximum      119.15 
_exptl_crystal_F_000       332.00 
_reflns_d_resolution_high  0.8402 
 
loop_ 
 _symmetry_equiv_pos_as_xyz 
 'x, y, z' 
 '-x, -y, -z' 
 
_cell_length_a     7.2044 
_cell_length_b    10.1704 
_cell_length_c    12.1194 
_cell_angle_alpha 108.125 
_cell_angle_beta   98.115 
_cell_angle_gamma  99.370 
 
_shelx_F_squared_multiplier     1.000 
 
loop_ 
 _refln_index_h 
 _refln_index_k 
 _refln_index_l 
 _refln_F_squared_calc 
 _refln_F_squared_meas 
 _refln_F_squared_sigma 
 _refln_observed_status 
   1   0   0     3937.74     3514.42     41.39 o 
   2   0   0      937.54      948.17     11.47 o 
   3   0   0      203.75      207.30      2.02 o 
   4   0   0       28.70       25.74      0.63 o 
   5   0   0       15.80       17.36      0.62 o 
   6   0   0        1.54        1.35      0.38 o 
   7   0   0        3.43        2.41      1.21 o 
   8   0   0        0.34        1.05      0.64 o 
  -8   1   0        5.17        6.43      0.86 o 
  -7   1   0        0.74        0.68      0.46 o 
  -6   1   0       46.35       38.51      1.28 o 
  -5   1   0      172.05      167.81      1.98 o 
  -4   1   0       47.96       41.14      0.77 o 
  -3   1   0      149.61      141.57      1.49 o 
  -2   1   0     3448.05     3411.39     39.69 o 
  -1   1   0     1827.48     1748.04     20.49 o 
   0   1   0      495.40      502.26      4.95 o 
   1   1   0        0.77        1.40      0.27 o 
   2   1   0     1533.32     1536.80     12.94 o 
   3   1   0       96.64      106.61      1.66 o 
   4   1   0      125.04      127.39      1.59 o 
   5   1   0       21.33       21.18      0.70 o 
   6   1   0        0.01        0.52      0.36 o 
   7   1   0        1.84        2.59      0.83 o 
   8   1   0        9.31       11.24      1.30 o 
  -8   2   0       25.90       30.12      1.61 o 
  -7   2   0       43.09       43.92      1.49 o 
  -6   2   0      208.95      214.50      3.36 o 
  -5   2   0        0.27        0.29      0.26 o 
  -4   2   0      195.50      171.21      1.87 o 
  -3   2   0       51.36       59.18      1.16 o 
  -2   2   0     1864.95     1788.36     20.89 o 
  -1   2   0      164.46      215.37      2.41 o 
   0   2   0      392.73      379.64      3.40 o 
   1   2   0     1139.92     1110.88      8.38 o 
   2   2   0     1617.42     1669.69     13.21 o 
   3   2   0      946.45     1036.28      8.71 o 
   4   2   0        0.45        0.21      0.33 o 
   5   2   0        0.04        0.43      0.27 o 
   6   2   0        6.68        8.17      0.68 o 
   7   2   0        0.15       -0.48      0.48 o 
  -8   3   0        1.67        1.12      0.77 o 
  -7   3   0       10.20       13.34      0.97 o 
  -6   3   0       50.48       49.55      2.56 o 
  -5   3   0       14.91       15.87      0.59 o 
  -4   3   0      165.86      163.38      1.52 o 
  -3   3   0      479.21      468.30      4.44 o 
  -2   3   0       34.68       32.73      0.82 o 
  -1   3   0      278.51      254.45      2.97 o 
   0   3   0       15.61       12.59      0.31 o 
   1   3   0       16.20       15.10      0.38 o 
   2   3   0       24.83       27.65      0.61 o 
   3   3   0      207.92      210.72      2.26 o 
   4   3   0       56.66       50.87      1.02 o 
   5   3   0        9.26        6.48      0.57 o 
   6   3   0       43.91       38.21      1.41 o 
   7   3   0        0.37       -0.34      0.68 o 
  -8   4   0        0.96        0.48      0.79 o 
  -7   4   0        2.93        4.88      0.92 o 
  -6   4   0       82.22       79.28      1.90 o 
  -5   4   0       26.62       26.61      0.74 o 
  -4   4   0      160.18      168.84      2.53 o 
  -3   4   0       11.73       24.45      0.51 o 
  -2   4   0       53.71       57.45      0.76 o 
  -1   4   0       25.66       24.63      0.79 o 
   0   4   0       39.75       37.90      0.53 o 
   1   4   0       72.88       63.65      0.82 o 
   2   4   0       97.78      103.23      1.27 o 
   3   4   0        0.94        0.67      0.25 o 
   4   4   0       15.91       19.07      1.01 o 
   5   4   0        4.24        2.46      0.53 o 
   6   4   0       84.82       77.35      2.50 o 
   7   4   0       21.65       17.99      1.48 o 
  -8   5   0        9.23        9.23      1.25 o 
  -7   5   0        0.11       -0.16      0.80 o 
  -6   5   0       10.12       12.66      1.14 o 
  -5   5   0      124.77      108.84      2.12 o 
  -4   5   0      130.08      136.37      1.97 o 
  -3   5   0       41.91       46.43      0.77 o 
  -2   5   0       52.09       55.97      1.24 o 
  -1   5   0       20.68       23.59      0.45 o 
   0   5   0        0.36        0.33      0.14 o 
   1   5   0        0.48        0.39      0.16 o 
   2   5   0       14.11       13.54      0.47 o 
   3   5   0       24.23       19.69      0.70 o 
   4   5   0       42.90       42.94      1.16 o 
   5   5   0       64.43       66.33      2.23 o 
   6   5   0       19.06       16.13      1.39 o 
  -8   6   0        0.20       -0.39      0.71 o 
  -7   6   0       12.26       14.41      1.96 o 
  -6   6   0       11.06       11.95      1.16 o 
  -5   6   0        5.79        6.94      0.94 o 
  -4   6   0        5.69        6.55      0.61 o 
  -3   6   0       64.13       68.79      1.13 o 
  -2   6   0       72.51       77.62      1.70 o 
  -1   6   0      203.25      205.09      1.74 o 
   0   6   0       14.62       14.37      0.43 o 
   1   6   0        4.17        3.26      0.27 o 
   2   6   0        6.86        6.68      0.65 o 
   3   6   0        1.05        1.06      0.33 o 
   4   6   0       21.05       23.63      1.14 o 
   5   6   0       73.70       74.90      2.48 o 
   6   6   0        4.89        2.90      1.57 o 
  -7   7   0        0.68       -0.46      0.85 o 
  -6   7   0        0.13        0.21      0.56 o 
  -5   7   0        3.97        4.98      1.28 o 
  -4   7   0       33.46       31.27      2.33 o 
  -3   7   0       20.94       20.35      1.41 o 
  -2   7   0        0.17        0.39      0.26 o 
  -1   7   0        0.35        0.16      0.22 o 
   0   7   0       16.72       19.87      0.65 o 
   1   7   0        0.58        0.42      0.24 o 
   2   7   0        8.37        7.70      0.47 o 
   3   7   0       17.76       19.08      0.83 o 
   4   7   0       24.84       28.93      1.32 o 
   5   7   0        2.69        1.66      1.31 o 
  -7   8   0        1.02        0.55      0.74 o 
  -6   8   0        1.33        1.97      0.75 o 
  -5   8   0        8.42        8.21      0.99 o 
  -4   8   0        0.15       -0.36      0.37 o 
  -3   8   0        5.55        6.18      0.59 o 
  -2   8   0        5.49        6.06      0.75 o 
  -1   8   0       58.52       60.58      1.01 o 
   0   8   0       69.78       65.16      1.30 o 
   1   8   0       16.54       16.30      0.62 o 
   2   8   0      150.72      159.19      2.06 o 
   3   8   0       48.93       49.71      1.69 o 
   4   8   0        0.21        0.11      0.60 o 
  -6   9   0       13.98       16.90      1.46 o 
  -5   9   0        0.74       -0.25      0.51 o 
  -4   9   0       13.09       12.76      0.88 o 
  -3   9   0        3.36        2.29      0.92 o 
  -2   9   0        2.77        2.76      0.42 o 
  -1   9   0        5.91        6.97      0.53 o 
   0   9   0        0.21        0.41      0.30 o 
   1   9   0        2.71        2.82      0.52 o 
   2   9   0        5.44        3.65      0.70 o 
   3   9   0        0.14        1.10      0.58 o 
  -5  10   0        0.04        0.74      0.63 o 
  -4  10   0        0.76        1.71      0.64 o 
  -3  10   0        5.85        4.50      0.75 o 
  -2  10   0        6.67        6.40      0.60 o 
  -1  10   0       11.70       13.65      0.78 o 
   0  10   0        0.65        0.49      0.52 o 
   1  10   0       11.99       11.24      0.98 o 
   2  10   0        0.96        0.47      0.57 o 
  -4  11   0       32.39       32.52      2.20 o 
  -3  11   0       24.52       29.46      1.21 o 
  -2  11   0        1.50        0.96      0.61 o 
  -1  11   0        2.76        3.51      0.72 o 
   0  11   0        0.62        0.51      0.58 o 
  -1 -11   1       17.59       19.15      1.26 o 
   0 -11   1        0.02       -0.36      0.56 o 
   1 -11   1       16.15       15.41      0.96 o 
   2 -11   1        4.00        3.82      0.64 o 
   3 -11   1       10.41        8.05      0.69 o 
   4 -11   1        9.35        9.88      1.02 o 
  -2 -10   1       13.02       14.28      1.08 o 
  -1 -10   1        0.00        0.22      0.36 o 
   0 -10   1        1.41        0.30      0.34 o 
   1 -10   1        0.42        0.19      0.34 o 
   2 -10   1        0.91        0.28      0.37 o 
   3 -10   1      108.64      119.83      2.33 o 
   4 -10   1       67.97       74.82      1.81 o 
   5 -10   1        0.84        0.10      0.59 o 
  -4  -9   1        4.10        3.80      0.90 o 
  -3  -9   1       21.34       23.51      1.19 o 
  -2  -9   1       19.07       21.22      0.82 o 
  -1  -9   1        1.79        1.75      0.35 o 
   0  -9   1        0.31        0.26      0.30 o 
   1  -9   1       21.90       21.61      1.06 o 
   2  -9   1       27.53       28.26      1.19 o 
   3  -9   1      104.00      114.71      2.10 o 
   4  -9   1        7.85        7.12      0.99 o 
   5  -9   1       27.49       28.27      1.17 o 
   6  -9   1        1.84        1.73      0.64 o 
  -4  -8   1        0.60        0.52      0.64 o 
  -3  -8   1      222.37      234.41      2.90 o 
  -2  -8   1      470.38      498.65      4.09 o 
  -1  -8   1       60.22       57.13      1.20 o 
   0  -8   1        3.74        3.96      0.36 o 
   1  -8   1        0.00        0.09      0.22 o 
   2  -8   1        1.15        1.30      0.33 o 
   3  -8   1       32.33       30.61      1.01 o 
   4  -8   1       21.16       23.13      0.98 o 
   5  -8   1        8.19       10.47      0.88 o 
   6  -8   1        4.08        3.67      0.67 o 
   7  -8   1        4.07        2.46      0.84 o 
  -5  -7   1        0.40        0.52      0.64 o 
  -4  -7   1       97.76      103.03      2.35 o 
  -3  -7   1      549.37      560.10      5.36 o 
  -2  -7   1       29.24       27.05      0.70 o 
  -1  -7   1      167.31      175.47      1.83 o 
   0  -7   1      205.07      207.86      2.00 o 
   1  -7   1       27.80       30.24      0.65 o 
   2  -7   1       39.63       35.76      0.84 o 
   3  -7   1       15.76       17.61      0.93 o 
   4  -7   1        7.77        8.20      1.05 o 
   5  -7   1        0.93        0.62      0.46 o 
   6  -7   1       57.82       60.29      1.73 o 
   7  -7   1        0.23       -0.18      1.06 o 
  -6  -6   1       11.30       13.48      3.48 o 
  -5  -6   1       15.06       17.39      1.57 o 
  -4  -6   1       14.74       17.27      0.88 o 
  -3  -6   1       48.20       46.50      1.19 o 
  -2  -6   1       10.20        9.75      0.70 o 
  -1  -6   1       15.08       17.45      0.52 o 
   0  -6   1      632.17      687.63      4.51 o 
   1  -6   1      207.34      226.95      1.96 o 
   2  -6   1        1.34        0.82      0.21 o 
   3  -6   1        8.51        7.01      0.58 o 
   4  -6   1      172.14      166.77      2.71 o 
   5  -6   1        5.84        5.11      0.70 o 
   6  -6   1        2.17        2.97      0.56 o 
   7  -6   1        6.87        6.28      1.00 o 
   8  -6   1        0.05        0.11      0.81 o 
  -6  -5   1       12.57       13.84      1.05 o 
  -5  -5   1        5.68        6.25      0.74 o 
  -4  -5   1        0.09        0.19      0.32 o 
  -3  -5   1        7.20        7.96      0.53 o 
  -2  -5   1       27.16       26.81      0.83 o 
  -1  -5   1      250.84      244.06      2.94 o 
   0  -5   1       58.67       72.86      0.88 o 
   1  -5   1        0.93        0.21      0.13 o 
   2  -5   1      154.16      144.15      1.80 o 
   3  -5   1       87.84       95.55      1.59 o 
   4  -5   1      126.04      129.21      2.22 o 
   5  -5   1        7.26        5.55      0.62 o 
   6  -5   1       11.54       13.75      0.89 o 
   7  -5   1        1.67        1.85      0.89 o 
   8  -5   1        2.09        1.82      0.82 o 
  -7  -4   1        2.59        5.34      1.20 o 
  -6  -4   1       28.55       24.61      1.29 o 
  -5  -4   1       20.06       16.66      2.08 o 
  -4  -4   1        0.01        0.19      0.28 o 
  -3  -4   1      117.34      124.33      1.62 o 
  -2  -4   1       23.17       23.88      0.61 o 
  -1  -4   1        0.73        0.79      0.24 o 
   0  -4   1        0.57        0.31      0.12 o 
   1  -4   1      149.74      127.50      1.06 o 
   2  -4   1      645.94      605.58      5.53 o 
   3  -4   1      806.13      816.22      6.57 o 
   4  -4   1      174.45      187.40      3.24 o 
   5  -4   1       59.54       53.57      1.63 o 
   6  -4   1       30.11       28.76      1.25 o 
   7  -4   1        6.95        5.28      0.88 o 
   8  -4   1        3.78        2.66      0.90 o 
  -7  -3   1       15.82       13.95      1.06 o 
  -6  -3   1        0.26        0.19      0.42 o 
  -5  -3   1        3.32        4.70      0.59 o 
  -4  -3   1       33.04       32.94      1.37 o 
  -3  -3   1       27.66       40.59      1.00 o 
  -2  -3   1        1.86        2.79      0.28 o 
  -1  -3   1      312.10      307.65      2.70 o 
   0  -3   1      538.64      482.78      3.55 o 
   1  -3   1      272.15      228.69      2.21 o 
   2  -3   1      309.66      303.55      4.64 o 
   3  -3   1      916.99      975.61      9.89 o 
   4  -3   1      151.62      148.62      1.96 o 
   5  -3   1       23.96       21.32      0.77 o 
   6  -3   1      410.27      384.02      6.27 o 
   7  -3   1       30.39       25.44      1.56 o 
   8  -3   1        0.17       -0.42      0.65 o 
  -7  -2   1        8.45        9.32      0.90 o 
  -6  -2   1       54.01       52.74      1.55 o 
  -5  -2   1        5.94        5.07      0.50 o 
  -4  -2   1        0.16        0.10      0.20 o 
  -3  -2   1      479.46      481.81      4.14 o 
  -2  -2   1       80.54       74.10      1.06 o 
  -1  -2   1        5.41        4.01      0.20 o 
   0  -2   1      546.23      543.41      4.71 o 
   1  -2   1      658.98      670.87      5.77 o 
   2  -2   1       60.57       54.65      0.97 o 
   3  -2   1       13.10       12.22      0.46 o 
   4  -2   1      462.94      440.50      3.88 o 
   5  -2   1      560.42      539.44      5.37 o 
   6  -2   1      463.02      465.16      5.80 o 
   7  -2   1       11.27       11.06      1.14 o 
   8  -2   1        7.34        6.62      1.07 o 
  -8  -1   1        8.84        8.95      1.20 o 
  -7  -1   1        0.82        0.31      0.59 o 
  -6  -1   1        0.18       -0.11      0.38 o 
  -5  -1   1        9.06        9.90      0.67 o 
  -4  -1   1        0.46        0.22      0.21 o 
  -3  -1   1       20.19       23.88      0.54 o 
  -2  -1   1        6.23        5.55      0.39 o 
  -1  -1   1      725.06      771.93      9.30 o 
   0  -1   1        1.20        0.45      0.07 o 
   1  -1   1        1.24        0.53      0.17 o 
   2  -1   1     5864.60     5557.73     51.83 o 
   3  -1   1       20.62       14.85      0.42 o 
   4  -1   1      421.38      392.20      3.54 o 
   5  -1   1      141.18      135.32      1.74 o 
   6  -1   1       59.55       59.52      1.61 o 
   7  -1   1        0.31        2.71      0.76 o 
   8  -1   1       15.70       18.26      1.56 o 
  -8   0   1        0.22        0.49      1.32 o 
  -7   0   1       15.68       14.31      1.20 o 
  -6   0   1        0.47       -0.09      0.31 o 
  -5   0   1        0.29        0.44      0.27 o 
  -4   0   1        5.29        4.60      0.31 o 
  -3   0   1      135.91      154.92      1.59 o 
  -2   0   1     1260.50     1240.56     10.47 o 
  -1   0   1      132.23      107.42      2.27 o 
   0   0   1      242.30      222.19      5.76 o 
   1   0   1       39.69       31.27      0.88 o 
   2   0   1     4289.49     4092.25     38.31 o 
   3   0   1       51.31       45.17      0.92 o 
   4   0   1       65.29       69.44      1.34 o 
   5   0   1       13.28       12.49      0.57 o 
   6   0   1        1.64        2.25      0.50 o 
   7   0   1        0.00        0.17      0.60 o 
   8   0   1       14.76       21.15      3.14 o 
  -8   1   1        5.01        5.87      1.06 o 
  -7   1   1        4.77        5.31      0.71 o 
  -6   1   1       14.31       15.51      0.77 o 
  -5   1   1       46.53       46.04      0.91 o 
  -4   1   1        0.10        0.75      0.24 o 
  -3   1   1      669.26      686.50      5.48 o 
  -2   1   1      227.98      262.59      2.46 o 
  -1   1   1      722.22      624.99     14.92 o 
   0   1   1     3836.70     3587.24     42.15 o 
   1   1   1      285.61      250.64      2.39 o 
   2   1   1       52.10       57.43      1.17 o 
   3   1   1       18.33       24.27      0.57 o 
   4   1   1        7.81        7.02      0.42 o 
   5   1   1       82.07       85.50      1.40 o 
   6   1   1       30.82       35.60      1.12 o 
   7   1   1        2.43        1.75      0.63 o 
  -8   2   1        3.34        4.29      0.92 o 
  -7   2   1        0.13        0.23      0.47 o 
  -6   2   1       70.52       79.53      1.85 o 
  -5   2   1        0.08        0.02      0.21 o 
  -4   2   1       19.94       24.15      0.53 o 
  -3   2   1        8.63        3.12      0.31 o 
  -2   2   1      341.33      341.07      2.65 o 
  -1   2   1     1268.43     1281.11      9.72 o 
   0   2   1       59.16       60.01      0.73 o 
   1   2   1     1521.67     1443.97      9.84 o 
   2   2   1      509.50      524.30      4.36 o 
   3   2   1       22.20       21.30      0.59 o 
   4   2   1       82.25       85.91      1.33 o 
   5   2   1        0.00        0.44      0.29 o 
   6   2   1        4.18        4.25      0.72 o 
   7   2   1        0.46       -0.08      0.66 o 
  -8   3   1        2.60        2.05      0.65 o 
  -7   3   1       41.79       38.39      1.43 o 
  -6   3   1      258.13      264.29      4.37 o 
  -5   3   1       33.79       38.75      0.97 o 
  -4   3   1       82.41       81.33      1.06 o 
  -3   3   1      153.76      147.26      1.47 o 
  -2   3   1       15.94       16.62      0.40 o 
  -1   3   1     1579.07     1492.87      8.94 o 
   0   3   1      228.78      265.11      1.99 o 
   1   3   1       24.77       28.68      0.46 o 
   2   3   1      255.11      281.99      3.48 o 
   3   3   1        0.02        0.25      0.22 o 
   4   3   1       17.74       20.01      0.71 o 
   5   3   1        3.42        4.14      0.61 o 
   6   3   1       11.11       12.67      0.98 o 
   7   3   1        1.64        1.04      0.80 o 
  -8   4   1        0.09        0.85      0.60 o 
  -7   4   1       58.32       56.18      1.94 o 
  -6   4   1       59.10       59.03      1.63 o 
  -5   4   1       27.34       28.00      0.86 o 
  -4   4   1       39.38       39.43      0.74 o 
  -3   4   1       83.10       71.65      0.97 o 
  -2   4   1        2.40        1.27      0.18 o 
  -1   4   1      344.17      355.15      2.68 o 
   0   4   1       29.66       36.44      0.54 o 
   1   4   1       37.03       31.72      0.53 o 
   2   4   1      142.72      152.81      1.54 o 
   3   4   1        7.63        7.81      0.47 o 
   4   4   1        4.20        4.19      0.43 o 
   5   4   1       10.44        8.67      0.70 o 
   6   4   1        1.64        3.90      0.86 o 
  -8   5   1        0.02       -0.44      1.14 o 
  -7   5   1        0.24        0.40      0.50 o 
  -6   5   1        2.25        2.66      0.57 o 
  -5   5   1       11.13       10.34      0.78 o 
  -4   5   1      120.12      133.10      1.96 o 
  -3   5   1     1171.82     1156.04     11.43 o 
  -2   5   1        5.10        3.57      0.31 o 
  -1   5   1       34.39       33.06      0.61 o 
   0   5   1       57.04       62.47      0.75 o 
   1   5   1        4.50        6.41      0.32 o 
   2   5   1        3.88        2.84      0.26 o 
   3   5   1        1.47        1.39      0.33 o 
   4   5   1        0.10        0.37      0.39 o 
   5   5   1        9.56        8.93      0.88 o 
   6   5   1        4.92        5.61      1.33 o 
  -8   6   1        3.90        3.71      1.05 o 
  -7   6   1        2.74        2.83      1.17 o 
  -6   6   1        1.93        1.15      0.64 o 
  -5   6   1       89.30       89.04      1.69 o 
  -4   6   1       13.71       13.14      0.82 o 
  -3   6   1       16.77       17.92      0.63 o 
  -2   6   1       56.11       56.16      1.99 o 
  -1   6   1       63.98       65.59      1.32 o 
   0   6   1      166.51      161.50      1.45 o 
   1   6   1        1.02        1.19      0.23 o 
   2   6   1        0.22        0.70      0.24 o 
   3   6   1        4.88        4.76      0.66 o 
   4   6   1        1.76        1.50      0.54 o 
   5   6   1        3.14        1.70      0.76 o 
  -7   7   1        4.73        5.20      1.32 o 
  -6   7   1        0.26        0.69      0.60 o 
  -5   7   1        0.31        0.46      0.42 o 
  -4   7   1        6.03        4.34      0.67 o 
  -3   7   1       23.15       25.56      1.42 o 
  -2   7   1       50.93       52.14      1.01 o 
  -1   7   1       59.42       59.18      1.06 o 
   0   7   1      185.24      191.63      2.14 o 
   1   7   1        1.19        0.75      0.27 o 
   2   7   1        6.72        8.58      0.95 o 
   3   7   1        3.42        2.98      0.61 o 
   4   7   1       15.79       16.89      1.15 o 
   5   7   1        5.64        5.74      1.05 o 
  -7   8   1        0.94        2.14      0.87 o 
  -6   8   1        1.70        0.71      0.73 o 
  -5   8   1        2.41        1.23      0.52 o 
  -4   8   1        6.77        8.46      0.88 o 
  -3   8   1        1.54        1.86      0.44 o 
  -2   8   1       27.55       25.49      0.85 o 
  -1   8   1       65.92       70.08      1.24 o 
   0   8   1        0.24       -0.25      0.25 o 
   1   8   1       16.66       17.25      1.03 o 
   2   8   1       33.87       33.24      1.35 o 
   3   8   1       49.37       51.29      1.73 o 
   4   8   1        0.17       -0.63      0.63 o 
  -6   9   1        7.47       11.00      2.04 o 
  -5   9   1        0.00       -0.43      0.78 o 
  -4   9   1        2.51        3.40      0.66 o 
  -3   9   1        9.83        8.39      1.24 o 
  -2   9   1       23.57       26.80      1.04 o 
  -1   9   1        3.67        4.93      0.51 o 
   0   9   1        1.95        2.21      0.57 o 
   1   9   1        3.27        2.40      0.65 o 
   2   9   1       72.39       74.48      2.11 o 
   3   9   1       68.27       72.46      2.16 o 
  -5  10   1        5.76        8.21      1.37 o 
  -4  10   1        3.54        2.80      0.69 o 
  -3  10   1       21.87       23.52      1.28 o 
  -2  10   1        0.06        0.50      0.46 o 
  -1  10   1        0.01        0.30      0.50 o 
   0  10   1        0.75        0.55      0.56 o 
   1  10   1       75.47       89.76      2.36 o 
  -3  11   1       34.16       30.74      1.56 o 
  -2  11   1        0.00        0.17      0.56 o 
  -1  11   1        2.73        3.28      0.76 o 
  -1 -11   2        2.20        2.00      0.43 o 
   0 -11   2       29.50       31.55      0.93 o 
   1 -11   2        0.54       -0.25      0.41 o 
   2 -11   2        6.64        8.37      0.76 o 
   3 -11   2        3.67        4.20      0.74 o 
   4 -11   2       32.81       32.57      1.29 o 
  -3 -10   2        1.41        3.01      0.95 o 
  -2 -10   2        3.44        3.74      0.47 o 
  -1 -10   2        0.00        0.13      0.31 o 
   0 -10   2        8.65        7.04      0.72 o 
   1 -10   2       11.57       11.54      0.69 o 
   2 -10   2       81.53       86.60      1.82 o 
   3 -10   2      302.55      317.05      3.52 o 
   4 -10   2      126.07      135.61      2.94 o 
   5 -10   2        0.45       -0.04      0.50 o 
  -4  -9   2        0.07        0.15      0.53 o 
  -3  -9   2        1.43        2.00      0.44 o 
  -2  -9   2       85.56       88.54      1.38 o 
  -1  -9   2        8.27        8.84      0.52 o 
   0  -9   2       61.97       63.92      1.10 o 
   1  -9   2       21.75       22.16      0.73 o 
   2  -9   2       53.79       59.28      1.21 o 
   3  -9   2      115.84      125.59      2.16 o 
   4  -9   2        6.16        6.68      0.65 o 
   5  -9   2        1.26        0.92      0.56 o 
   6  -9   2       18.20       20.25      1.53 o 
  -5  -8   2        0.01       -0.09      0.59 o 
  -4  -8   2        6.80        5.71      0.67 o 
  -3  -8   2        7.71        9.93      1.00 o 
  -2  -8   2       14.63       14.70      0.60 o 
  -1  -8   2       57.72       53.60      0.96 o 
   0  -8   2       44.13       49.47      0.90 o 
   1  -8   2       98.23       97.24      1.55 o 
   2  -8   2       29.55       32.41      1.06 o 
   3  -8   2        1.77        1.68      0.40 o 
   4  -8   2        5.30        3.96      0.59 o 
   5  -8   2       41.30       35.33      2.11 o 
   6  -8   2       12.21        9.83      0.91 o 
   7  -8   2       17.66       21.18      1.57 o 
  -5  -7   2       19.51       20.56      1.19 o 
  -4  -7   2        6.81        6.48      0.77 o 
  -3  -7   2        5.94        8.65      0.61 o 
  -2  -7   2        5.42        7.49      0.48 o 
  -1  -7   2      284.15      280.69      2.47 o 
   0  -7   2        7.46        5.57      0.35 o 
   1  -7   2       67.89       72.16      1.00 o 
   2  -7   2        0.22        0.46      0.31 o 
   3  -7   2        4.63        5.16      0.54 o 
   4  -7   2       35.45       33.98      1.14 o 
   5  -7   2       42.91       44.03      1.38 o 
   6  -7   2        0.32        1.04      0.58 o 
   7  -7   2        2.34        4.85      0.90 o 
  -6  -6   2       23.09       29.25      1.41 o 
  -5  -6   2        8.21        8.26      0.80 o 
  -4  -6   2       90.11      101.17      1.86 o 
  -3  -6   2       44.34       41.69      1.88 o 
  -2  -6   2        4.86        5.79      0.39 o 
  -1  -6   2        2.39        3.59      0.32 o 
   0  -6   2      166.05      170.47      1.61 o 
   1  -6   2       27.40       27.50      0.44 o 
   2  -6   2       16.22       15.82      0.52 o 
   3  -6   2       10.11        6.66      0.55 o 
   4  -6   2        0.08        0.24      0.32 o 
   5  -6   2        1.18        1.34      0.37 o 
   6  -6   2       24.16       23.23      1.11 o 
   7  -6   2        5.27        6.04      0.97 o 
  -6  -5   2       14.98       13.86      1.03 o 
  -5  -5   2       47.10       42.60      1.42 o 
  -4  -5   2        0.33        0.24      0.29 o 
  -3  -5   2       21.31       21.34      0.74 o 
  -2  -5   2       13.69       13.95      0.52 o 
  -1  -5   2       64.29       63.20      0.91 o 
   0  -5   2        0.26        0.51      0.16 o 
   1  -5   2        0.03        0.13      0.15 o 
   2  -5   2       76.36       77.33      1.15 o 
   3  -5   2        2.20        1.48      0.28 o 
   4  -5   2       30.08       25.28      0.79 o 
   5  -5   2        6.77        5.89      0.76 o 
   6  -5   2        1.55        1.64      0.43 o 
   7  -5   2        0.01       -0.08      0.56 o 
   8  -5   2        5.10        2.84      0.92 o 
  -7  -4   2        9.25       10.62      1.55 o 
  -6  -4   2        2.96        2.56      0.58 o 
  -5  -4   2        0.18        0.41      0.39 o 
  -4  -4   2       24.72       19.77      0.74 o 
  -3  -4   2        1.28        1.01      0.46 o 
  -2  -4   2      139.99      127.67      1.52 o 
  -1  -4   2      183.77      187.51      1.75 o 
   0  -4   2      431.30      432.24      3.32 o 
   1  -4   2       50.52       43.35      0.58 o 
   2  -4   2        2.74        3.52      0.35 o 
   3  -4   2        2.84        3.16      0.34 o 
   4  -4   2       20.09       23.43      0.85 o 
   5  -4   2       16.48       16.36      0.98 o 
   6  -4   2        6.33        7.41      0.73 o 
   7  -4   2        0.83       -0.55      0.55 o 
   8  -4   2       36.85       35.81      2.95 o 
  -7  -3   2       10.95        8.28      1.90 o 
  -6  -3   2       29.03       21.87      1.11 o 
  -5  -3   2       45.59       43.44      1.76 o 
  -4  -3   2      154.71      167.29      4.29 o 
  -3  -3   2       15.04       11.56      0.49 o 
  -2  -3   2      187.29      192.17      2.15 o 
  -1  -3   2       86.13       67.68      0.91 o 
   0  -3   2      186.75      194.07      1.75 o 
   1  -3   2      331.88      301.83      2.32 o 
   2  -3   2      201.53      204.58      3.11 o 
   3  -3   2      953.58      974.18      9.88 o 
   4  -3   2        6.31        7.42      0.46 o 
   5  -3   2      165.63      159.29      2.61 o 
   6  -3   2       85.98       73.55      1.77 o 
   7  -3   2        7.97        7.82      1.02 o 
   8  -3   2        0.70        0.84      0.77 o 
  -8  -2   2        0.47        0.84      0.77 o 
  -7  -2   2       17.41       16.20      1.06 o 
  -6  -2   2      141.14      126.76      2.68 o 
  -5  -2   2        6.35        5.61      0.58 o 
  -4  -2   2       65.60       55.71      0.94 o 
  -3  -2   2        0.13        0.99      0.28 o 
  -2  -2   2      153.15      160.13      1.76 o 
  -1  -2   2      707.54      724.85      6.16 o 
   0  -2   2       44.12       38.12      0.48 o 
   1  -2   2     1252.49     1158.90      9.78 o 
   2  -2   2      208.22      234.33      2.74 o 
   3  -2   2      561.29      521.83      5.63 o 
   4  -2   2      265.37      242.17      2.41 o 
   5  -2   2        9.75        7.91      0.86 o 
   6  -2   2      159.24      156.17      2.75 o 
   7  -2   2        2.04        1.17      0.62 o 
   8  -2   2        2.03        1.69      1.04 o 
  -8  -1   2       12.06       18.40      1.46 o 
  -7  -1   2       11.28       11.34      0.92 o 
  -6  -1   2       21.36       19.82      0.99 o 
  -5  -1   2       16.68       17.86      0.85 o 
  -4  -1   2       97.04      109.24      1.36 o 
  -3  -1   2      957.77     1014.71      8.85 o 
  -2  -1   2      281.44      296.62      3.46 o 
  -1  -1   2     1743.88     1694.73     16.39 o 
   0  -1   2      220.30      218.69      1.88 o 
   1  -1   2     4225.45     4168.90     47.60 o 
   2  -1   2        0.61        2.05      0.25 o 
   3  -1   2       78.53       68.45      1.06 o 
   4  -1   2      571.09      532.70      4.59 o 
   5  -1   2       22.79       23.78      1.12 o 
   6  -1   2       77.48       81.72      1.90 o 
   7  -1   2        1.98        2.86      0.75 o 
   8  -1   2        1.61        1.65      1.19 o 
  -8   0   2       13.48       12.54      1.29 o 
  -7   0   2        1.42        0.93      0.59 o 
  -6   0   2        5.40        5.93      0.70 o 
  -5   0   2        6.26        8.16      0.74 o 
  -4   0   2      250.23      265.26      2.54 o 
  -3   0   2      898.98      909.35      7.95 o 
  -2   0   2       11.37       10.06      0.40 o 
  -1   0   2      247.58      280.26      3.03 o 
   0   0   2      966.51      894.78      9.11 o 
   1   0   2      232.66      244.34      2.61 o 
   2   0   2      430.57      401.02      3.74 o 
   3   0   2       34.33       28.97      0.62 o 
   4   0   2      201.68      187.55      2.08 o 
   5   0   2        6.62        8.80      0.52 o 
   6   0   2       31.65       31.60      1.52 o 
   7   0   2        2.85        2.39      1.13 o 
  -8   1   2        0.02       -0.08      1.30 o 
  -7   1   2       12.44       13.25      1.16 o 
  -6   1   2       21.53       21.59      1.00 o 
  -5   1   2        6.24        7.92      0.62 o 
  -4   1   2       23.83       23.10      0.65 o 
  -3   1   2        8.19       15.06      0.47 o 
  -2   1   2      197.52      190.33      1.78 o 
  -1   1   2     7342.20     6925.33     43.87 o 
   0   1   2    14197.19    13733.80    170.05 o 
   1   1   2       76.37       74.28      1.17 o 
   2   1   2      774.92      766.82      6.80 o 
   3   1   2      314.17      297.86      3.28 o 
   4   1   2       30.47       33.53      0.79 o 
   5   1   2        3.49        2.72      0.50 o 
   6   1   2        8.18        8.93      0.99 o 
   7   1   2        9.52       10.72      1.74 o 
  -8   2   2        1.61        2.29      0.73 o 
  -7   2   2        0.27        1.14      0.57 o 
  -6   2   2        3.53        2.29      0.51 o 
  -5   2   2        3.50        2.89      0.38 o 
  -4   2   2       14.79       14.39      0.44 o 
  -3   2   2        0.45        1.75      0.29 o 
  -2   2   2        1.95        0.88      0.19 o 
  -1   2   2     7025.92     6735.11     44.92 o 
   0   2   2     2054.54     2071.05     14.10 o 
   1   2   2      160.46      166.19      1.49 o 
   2   2   2      131.94      136.71      1.53 o 
   3   2   2      250.92      258.71      2.61 o 
   4   2   2        4.11        2.51      0.34 o 
   5   2   2        5.40        6.54      0.54 o 
   6   2   2        7.58        6.29      0.75 o 
   7   2   2        0.13        0.16      1.02 o 
  -8   3   2       12.66       14.60      1.34 o 
  -7   3   2      160.07      166.94      3.07 o 
  -6   3   2      510.92      535.93      6.51 o 
  -5   3   2        3.21        3.01      0.38 o 
  -4   3   2        2.73        1.50      0.22 o 
  -3   3   2        0.19        0.35      0.15 o 
  -2   3   2       63.09       60.46      1.08 o 
  -1   3   2       12.12       14.22      0.37 o 
   0   3   2       33.10       40.67      0.60 o 
   1   3   2      746.14      753.61      4.69 o 
   2   3   2      488.08      533.79      3.82 o 
   3   3   2      277.22      312.08      3.49 o 
   4   3   2       27.28       27.59      1.17 o 
   5   3   2        0.27        0.66      0.39 o 
   6   3   2        3.30        3.43      0.68 o 
   7   3   2        1.40        3.54      1.40 o 
  -8   4   2        6.36        7.97      1.84 o 
  -7   4   2      147.65      155.13      2.99 o 
  -6   4   2      127.83      134.88      2.58 o 
  -5   4   2        2.01        1.86      0.58 o 
  -4   4   2       85.34       93.14      1.15 o 
  -3   4   2        1.69        1.94      0.25 o 
  -2   4   2       12.20       15.16      0.40 o 
  -1   4   2     1134.15     1131.50      7.51 o 
   0   4   2       26.30       14.54      0.38 o 
   1   4   2        2.01        1.03      0.17 o 
   2   4   2      137.58      135.18      1.33 o 
   3   4   2        0.30        0.47      0.26 o 
   4   4   2        0.65        0.91      0.38 o 
   5   4   2        0.03       -0.03      0.40 o 
   6   4   2       10.82       10.64      1.01 o 
  -8   5   2        0.01        0.39      0.63 o 
  -7   5   2       10.22       10.04      1.10 o 
  -6   5   2       61.56       62.65      1.75 o 
  -5   5   2        8.61        9.47      0.62 o 
  -4   5   2      288.27      295.83      3.08 o 
  -3   5   2       23.81       26.16      0.66 o 
  -2   5   2        0.33        0.56      0.21 o 
  -1   5   2      135.75      154.25      1.56 o 
   0   5   2       42.02       36.29      0.67 o 
   1   5   2       30.39       28.88      0.59 o 
   2   5   2        2.69        2.48      0.29 o 
   3   5   2        0.72        0.58      0.36 o 
   4   5   2        1.72        1.16      0.44 o 
   5   5   2       30.60       33.12      1.48 o 
   6   5   2       39.12       42.56      4.77 o 
  -7   6   2        0.47        0.85      0.57 o 
  -6   6   2        7.71        5.84      0.71 o 
  -5   6   2        1.34        1.45      0.76 o 
  -4   6   2      136.87      146.32      2.21 o 
  -3   6   2      160.69      164.62      2.09 o 
  -2   6   2       41.97       38.99      0.84 o 
  -1   6   2       22.77       21.43      0.84 o 
   0   6   2        4.26        2.93      0.31 o 
   1   6   2        3.38        3.73      0.34 o 
   2   6   2       16.54       15.36      1.01 o 
   3   6   2        4.61        4.53      0.56 o 
   4   6   2        6.77        7.48      0.74 o 
   5   6   2       24.09       25.39      2.20 o 
  -7   7   2        0.00        0.79      0.73 o 
  -6   7   2        0.00        0.84      0.55 o 
  -5   7   2        2.12        2.35      0.47 o 
  -4   7   2        0.29        0.12      0.46 o 
  -3   7   2        3.85        1.84      0.33 o 
  -2   7   2        2.63        3.82      0.39 o 
  -1   7   2       44.03       43.11      0.94 o 
   0   7   2      107.74      103.71      1.47 o 
   1   7   2        6.87        8.29      0.65 o 
   2   7   2       18.05       19.32      0.94 o 
   3   7   2        2.67        5.15      0.85 o 
   4   7   2        0.46        0.26      0.59 o 
  -6   8   2        0.01       -0.05      0.68 o 
  -5   8   2        0.57        0.54      0.52 o 
  -4   8   2        1.24        1.64      0.48 o 
  -3   8   2        0.02        0.35      0.33 o 
  -2   8   2       69.94       67.09      1.36 o 
  -1   8   2       61.21       63.14      1.63 o 
   0   8   2       53.65       53.37      1.40 o 
   1   8   2        0.01       -0.40      0.40 o 
   2   8   2       34.99       37.60      1.53 o 
   3   8   2        0.02        0.10      0.56 o 
  -6   9   2        0.71        1.04      1.19 o 
  -5   9   2        0.37        1.45      0.62 o 
  -4   9   2        0.99        0.39      0.61 o 
  -3   9   2        1.16        1.58      0.77 o 
  -2   9   2        1.74        2.72      0.53 o 
  -1   9   2        0.81        0.81      0.45 o 
   0   9   2        0.18        0.68      0.52 o 
   1   9   2       14.79       14.73      1.10 o 
   2   9   2      111.21      121.33      3.30 o 
  -5  10   2        2.70        3.19      0.78 o 
  -4  10   2        0.65        0.15      0.60 o 
  -3  10   2        6.88        3.47      2.07 o 
  -2  10   2       21.81       20.51      1.14 o 
  -1  10   2        3.03        2.04      0.69 o 
   0  10   2        0.96        1.72      0.79 o 
   1  10   2       20.11       26.68      1.47 o 
   1 -12   3        0.06        0.77      0.45 o 
   2 -12   3        1.08        1.05      0.56 o 
  -1 -11   3        0.26        0.01      0.36 o 
   0 -11   3        4.65        4.44      0.47 o 
   1 -11   3        7.61        7.42      0.74 o 
   2 -11   3        6.06        5.79      0.75 o 
   3 -11   3        0.65        1.45      0.51 o 
   4 -11   3        0.73       -0.12      0.40 o 
  -3 -10   3        0.02        0.22      0.37 o 
  -2 -10   3        3.76        4.42      0.46 o 
  -1 -10   3        0.35        0.02      0.30 o 
   0 -10   3       27.34       25.69      0.76 o 
   1 -10   3        0.73        0.04      0.33 o 
   2 -10   3       58.12       61.33      1.51 o 
   3 -10   3       10.33       13.64      0.70 o 
   4 -10   3       25.86       28.89      1.22 o 
   5 -10   3        2.85        1.94      0.59 o 
  -4  -9   3       32.68       35.10      1.30 o 
  -3  -9   3        2.74        1.93      0.43 o 
  -2  -9   3       28.73       30.53      0.81 o 
  -1  -9   3       19.70       19.87      0.91 o 
   0  -9   3       90.76       93.90      1.31 o 
   1  -9   3       18.68       17.69      0.65 o 
   2  -9   3       44.44       47.75      1.64 o 
   3  -9   3        1.86        4.04      0.54 o 
   4  -9   3        8.05        5.87      0.64 o 
   5  -9   3       10.21       10.52      0.88 o 
   6  -9   3        0.89        0.88      0.59 o 
  -5  -8   3        3.55        4.48      0.66 o 
  -4  -8   3        5.06        5.49      0.66 o 
  -3  -8   3        0.00        0.25      0.35 o 
  -2  -8   3       32.83       29.64      1.12 o 
  -1  -8   3        0.27        0.60      0.24 o 
   0  -8   3       37.16       38.02      0.90 o 
   1  -8   3      173.14      173.95      1.78 o 
   2  -8   3       10.78       10.74      0.51 o 
   3  -8   3      125.86      128.74      2.04 o 
   4  -8   3       14.15       16.91      0.92 o 
   5  -8   3       29.37       30.91      1.25 o 
   6  -8   3        6.18        7.29      0.81 o 
   7  -8   3        4.46        4.07      1.10 o 
  -5  -7   3        1.97        1.97      0.55 o 
  -4  -7   3        9.90       10.21      0.94 o 
  -3  -7   3      610.57      627.73      5.79 o 
  -2  -7   3      520.75      524.26      4.46 o 
  -1  -7   3        2.46        1.66      0.39 o 
   0  -7   3       12.73       12.47      0.66 o 
   1  -7   3        0.11        0.34      0.19 o 
   2  -7   3        0.78        0.56      0.22 o 
   3  -7   3        6.41        6.18      0.55 o 
   4  -7   3        0.64        0.19      0.35 o 
   5  -7   3        4.67        4.75      0.53 o 
   6  -7   3       16.70       16.08      0.87 o 
   7  -7   3        0.09       -0.20      0.85 o 
  -6  -6   3        0.55        0.56      0.52 o 
  -5  -6   3        2.70        1.93      0.54 o 
  -4  -6   3      305.46      302.78      4.30 o 
  -3  -6   3      550.80      543.96      5.56 o 
  -2  -6   3        5.64        7.08      0.39 o 
  -1  -6   3      280.32      286.54      2.61 o 
   0  -6   3        8.59        7.39      0.31 o 
   1  -6   3       20.90       22.62      0.51 o 
   2  -6   3       10.27       10.69      0.56 o 
   3  -6   3        9.24       12.17      0.59 o 
   4  -6   3        0.04       -0.24      0.31 o 
   5  -6   3        0.04       -0.25      0.31 o 
   6  -6   3       25.99       24.94      1.17 o 
   7  -6   3        1.35        1.26      0.66 o 
  -7  -5   3        0.26        0.70      0.59 o 
  -6  -5   3        4.29        6.93      0.79 o 
  -5  -5   3        7.81        7.82      1.42 o 
  -4  -5   3        0.04       -0.30      0.30 o 
  -3  -5   3        6.51        7.71      0.48 o 
  -2  -5   3       30.76       29.73      0.68 o 
  -1  -5   3      473.38      502.69      3.95 o 
   0  -5   3     1484.69     1688.61     10.70 o 
   1  -5   3      115.39      119.83      1.03 o 
   2  -5   3        7.48       10.97      0.46 o 
   3  -5   3       10.99       15.30      0.60 o 
   4  -5   3        0.36        0.28      0.25 o 
   5  -5   3        2.22        1.14      0.42 o 
   6  -5   3       15.73       15.81      0.95 o 
   7  -5   3        8.62        9.12      1.12 o 
  -7  -4   3        0.21        0.46      0.55 o 
  -6  -4   3        0.13       -0.02      0.41 o 
  -5  -4   3       20.82       20.77      1.21 o 
  -4  -4   3       15.17       15.75      0.92 o 
  -3  -4   3       69.84       69.04      1.19 o 
  -2  -4   3      210.26      250.30      2.70 o 
  -1  -4   3      441.24      457.73      3.19 o 
   0  -4   3      226.02      223.90      2.45 o 
   1  -4   3      245.33      256.28      2.08 o 
   2  -4   3      148.97      169.01      2.42 o 
   3  -4   3       10.89        7.69      0.49 o 
   4  -4   3       12.10       12.45      0.67 o 
   5  -4   3       11.69       11.18      0.74 o 
   6  -4   3        1.95        2.47      0.54 o 
   7  -4   3       19.41       16.99      1.33 o 
   8  -4   3        0.06        0.50      0.76 o 
  -7  -3   3       41.04       39.72      1.52 o 
  -6  -3   3       10.36        5.91      0.70 o 
  -5  -3   3        0.87        2.15      0.44 o 
  -4  -3   3      112.70      103.51      1.91 o 
  -3  -3   3        0.33        0.94      0.23 o 
  -2  -3   3      190.69      230.64      2.41 o 
  -1  -3   3       79.00       75.71      1.19 o 
   0  -3   3        4.86        4.72      0.27 o 
   1  -3   3      429.22      420.04      4.00 o 
   2  -3   3      289.21      322.32      3.63 o 
   3  -3   3      983.16     1070.97     10.81 o 
   4  -3   3       12.16       11.08      0.91 o 
   5  -3   3       67.83       62.34      1.51 o 
   6  -3   3       15.20       11.22      0.83 o 
   7  -3   3        0.37        0.57      0.62 o 
   8  -3   3       20.57       22.52      1.66 o 
  -8  -2   3        1.57        1.65      0.88 o 
  -7  -2   3       29.16       24.16      1.22 o 
  -6  -2   3        6.64        3.76      0.59 o 
  -5  -2   3       11.65       12.09      0.92 o 
  -4  -2   3      123.13      124.17      2.09 o 
  -3  -2   3        1.11        0.50      0.17 o 
  -2  -2   3       11.56        9.95      0.32 o 
  -1  -2   3      128.56      134.37      1.52 o 
   0  -2   3        0.52        0.22      0.14 o 
   1  -2   3      304.77      294.05      3.01 o 
   2  -2   3      626.79      631.76      6.46 o 
   3  -2   3     2165.34     2203.21     21.21 o 
   4  -2   3        3.94        4.15      0.45 o 
   5  -2   3      308.45      295.22      4.44 o 
   6  -2   3      118.15      115.71      2.33 o 
   7  -2   3       13.50       15.04      1.76 o 
  -8  -1   3        1.77        0.55      0.69 o 
  -7  -1   3       13.00       11.98      1.06 o 
  -6  -1   3       70.90       58.33      1.57 o 
  -5  -1   3       27.87       27.41      0.99 o 
  -4  -1   3      133.58      156.64      2.38 o 
  -3  -1   3      433.02      427.28      4.82 o 
  -2  -1   3       30.84       28.73      0.65 o 
  -1  -1   3      108.26      101.54      1.24 o 
   0  -1   3     1357.58     1269.11      8.78 o 
   1  -1   3      160.65      146.57      1.52 o 
   2  -1   3       10.19       11.41      0.44 o 
   3  -1   3      132.54      153.17      1.96 o 
   4  -1   3       21.78       24.90      0.73 o 
   5  -1   3      676.84      682.08      7.71 o 
   6  -1   3      103.11      103.94      2.21 o 
   7  -1   3        0.02       -0.20      0.89 o 
  -8   0   3        3.97        3.15      1.38 o 
  -7   0   3        0.06       -0.19      0.39 o 
  -6   0   3        2.14        1.93      0.45 o 
  -5   0   3        0.01        0.20      0.28 o 
  -4   0   3      109.96      124.35      1.75 o 
  -3   0   3      534.26      537.06      5.83 o 
  -2   0   3      175.09      168.64      1.76 o 
  -1   0   3       17.26       16.25      0.30 o 
   0   0   3      518.03      494.07      3.41 o 
   1   0   3      660.23      607.57      5.32 o 
   2   0   3        1.21        0.79      0.17 o 
   3   0   3       19.53       17.16      0.50 o 
   4   0   3        1.05        0.44      0.30 o 
   5   0   3      490.71      489.33      5.14 o 
   6   0   3      142.33      146.59      3.38 o 
   7   0   3       39.08       50.07      2.88 o 
  -8   1   3        2.84        2.61      0.81 o 
  -7   1   3        0.12       -0.45      0.45 o 
  -6   1   3       10.40        8.76      0.72 o 
  -5   1   3       41.42       49.17      1.29 o 
  -4   1   3       12.05       15.70      0.44 o 
  -3   1   3      236.93      214.89      2.11 o 
  -2   1   3      195.92      205.03      1.94 o 
  -1   1   3     4810.81     4840.76     33.14 o 
   0   1   3     3975.10     4048.32     43.47 o 
   1   1   3       12.44        9.67      0.44 o 
   2   1   3        6.79        7.25      0.41 o 
   3   1   3        1.65        3.48      0.33 o 
   4   1   3       22.43       20.04      0.72 o 
   5   1   3       75.90       78.94      1.86 o 
   6   1   3        7.10        6.29      0.95 o 
   7   1   3        4.62        2.98      1.20 o 
  -8   2   3        0.17       -0.33      0.58 o 
  -7   2   3        0.77       -0.13      0.83 o 
  -6   2   3       26.22       26.00      1.63 o 
  -5   2   3        7.07        8.02      0.55 o 
  -4   2   3      133.28      134.49      1.67 o 
  -3   2   3       34.47       45.10      0.67 o 
  -2   2   3       48.77       54.62      0.78 o 
  -1   2   3     4120.55     4053.36     25.74 o 
   0   2   3        0.40        0.25      0.26 o 
   1   2   3        3.36        3.64      0.19 o 
   2   2   3        0.70        0.76      0.19 o 
   3   2   3      136.00      141.19      1.73 o 
   4   2   3       37.53       38.41      1.05 o 
   5   2   3        1.90        0.80      0.48 o 
   6   2   3        5.21        2.97      0.75 o 
   7   2   3        0.57        2.15      1.19 o 
  -8   3   3        2.70        2.51      0.79 o 
  -7   3   3        0.27        0.73      0.68 o 
  -6   3   3        4.58        5.08      0.79 o 
  -5   3   3        4.15        3.67      0.40 o 
  -4   3   3       96.48       96.01      1.24 o 
  -3   3   3        0.84        1.27      0.34 o 
  -2   3   3      215.08      224.85      2.00 o 
  -1   3   3       26.06       19.18      0.42 o 
   0   3   3      478.51      437.85      3.50 o 
   1   3   3       68.38       79.53      0.85 o 
   2   3   3      217.07      219.75      2.28 o 
   3   3   3      248.03      250.84      3.07 o 
   4   3   3        0.67        0.91      0.38 o 
   5   3   3        7.33        7.42      0.82 o 
   6   3   3        4.25        2.68      1.07 o 
  -8   4   3        1.76        1.27      0.77 o 
  -7   4   3        0.00        1.04      0.66 o 
  -6   4   3       12.93       13.09      1.14 o 
  -5   4   3        0.06        0.13      0.26 o 
  -4   4   3        7.08        6.76      0.62 o 
  -3   4   3       22.48       24.66      0.68 o 
  -2   4   3        0.40        0.53      0.17 o 
  -1   4   3        7.25       10.63      0.39 o 
   0   4   3      278.95      274.26      2.25 o 
   1   4   3      503.51      545.29      3.46 o 
   2   4   3      140.09      147.95      2.15 o 
   3   4   3        7.58        9.15      0.92 o 
   4   4   3        0.62        0.20      0.40 o 
   5   4   3        3.41        4.62      0.81 o 
   6   4   3        0.17       -0.07      0.73 o 
  -8   5   3        8.74       10.88      1.31 o 
  -7   5   3       23.85       29.27      3.18 o 
  -6   5   3        2.73        3.07      0.71 o 
  -5   5   3        8.57        7.10      0.73 o 
  -4   5   3        5.75        5.77      0.58 o 
  -3   5   3        1.93        1.43      0.29 o 
  -2   5   3       24.42       20.69      0.62 o 
  -1   5   3       52.75       53.83      1.01 o 
   0   5   3        0.15        0.12      0.19 o 
   1   5   3        6.30        7.12      0.82 o 
   2   5   3        1.15        1.32      0.36 o 
   3   5   3       19.90       21.05      0.92 o 
   4   5   3        8.71       10.57      0.99 o 
   5   5   3        8.44        6.17      1.00 o 
  -7   6   3        7.61       10.42      3.02 o 
  -6   6   3       20.03       21.89      1.31 o 
  -5   6   3        1.64        0.85      0.48 o 
  -4   6   3        0.71        0.54      0.31 o 
  -3   6   3       15.68       14.97      1.09 o 
  -2   6   3        0.03        0.11      0.24 o 
  -1   6   3        1.28        0.88      0.31 o 
   0   6   3       19.48       22.05      0.77 o 
   1   6   3       41.91       40.71      1.14 o 
   2   6   3       15.63       13.46      0.91 o 
   3   6   3       14.08       15.48      1.05 o 
   4   6   3        4.84        4.61      0.82 o 
   5   6   3       13.08       13.26      1.41 o 
  -7   7   3        0.22        1.66      1.39 o 
  -6   7   3        0.07        0.47      0.48 o 
  -5   7   3        2.65        1.04      0.51 o 
  -4   7   3       15.59       17.42      0.86 o 
  -3   7   3        0.09        0.08      0.29 o 
  -2   7   3        0.01       -0.07      0.29 o 
  -1   7   3        9.51        9.48      0.69 o 
   0   7   3       38.72       34.19      2.04 o 
   1   7   3       25.75       27.98      1.07 o 
   2   7   3        5.01        6.74      0.91 o 
   3   7   3        0.00        0.10      0.46 o 
   4   7   3       12.45       14.81      1.03 o 
  -6   8   3        1.80        1.89      0.68 o 
  -5   8   3        1.74        1.71      0.68 o 
  -4   8   3        0.30        0.27      0.43 o 
  -3   8   3        0.48        0.04      0.33 o 
  -2   8   3        1.00        0.73      0.40 o 
  -1   8   3       38.86       41.12      1.26 o 
   0   8   3        0.43       -0.25      0.39 o 
   1   8   3        3.92        2.58      0.57 o 
   2   8   3       29.54       27.37      1.20 o 
   3   8   3        6.11        7.23      0.93 o 
  -5   9   3        0.22        0.52      0.74 o 
  -4   9   3        0.10        0.25      0.46 o 
  -3   9   3        2.68        2.12      0.65 o 
  -2   9   3        2.67        2.80      0.57 o 
  -1   9   3        0.22        0.38      0.42 o 
   0   9   3        2.17        1.03      0.58 o 
   1   9   3        2.39        0.96      0.66 o 
   2   9   3        1.53        1.75      0.74 o 
  -4  10   3        2.73        2.25      0.93 o 
  -3  10   3        3.58        4.36      1.04 o 
  -2  10   3        1.72        1.52      0.65 o 
  -1  10   3        0.01        0.37      0.50 o 
   0  10   3        2.08        2.14      0.91 o 
   1 -12   4        0.67        0.20      0.39 o 
   2 -12   4        1.00        0.90      0.50 o 
  -2 -11   4        5.57        6.59      0.51 o 
  -1 -11   4        7.93        7.88      0.52 o 
   0 -11   4       42.62       42.47      1.00 o 
   1 -11   4        3.70        3.47      0.62 o 
   2 -11   4       12.83       14.37      0.78 o 
   3 -11   4        0.84        0.23      0.42 o 
   4 -11   4       28.42       30.05      1.12 o 
  -3 -10   4        1.82        1.30      0.44 o 
  -2 -10   4        2.91        2.99      0.40 o 
  -1 -10   4        3.10        2.96      0.37 o 
   0 -10   4      128.88      131.53      1.62 o 
   1 -10   4       11.99       11.54      0.90 o 
   2 -10   4        0.13       -0.16      0.33 o 
   3 -10   4        0.31        0.13      0.37 o 
   4 -10   4       31.57       31.65      0.93 o 
   5 -10   4        9.78       10.14      1.10 o 
  -4  -9   4        1.29        1.31      0.49 o 
  -3  -9   4       15.52       14.80      0.81 o 
  -2  -9   4        0.39        0.26      0.29 o 
  -1  -9   4       16.50       16.61      0.66 o 
   0  -9   4       66.04       64.67      1.01 o 
   1  -9   4        2.95        2.69      0.43 o 
   2  -9   4      444.50      458.99      4.86 o 
   3  -9   4      586.41      618.04      6.55 o 
   4  -9   4       20.74       22.63      1.02 o 
   5  -9   4        6.37        5.69      0.70 o 
   6  -9   4        0.13        0.39      0.63 o 
  -5  -8   4        0.08        0.19      0.47 o 
  -4  -8   4        2.30        1.63      0.49 o 
  -3  -8   4        0.05        0.00      0.30 o 
  -2  -8   4       28.42       28.99      0.77 o 
  -1  -8   4       12.99       12.51      0.80 o 
   0  -8   4      125.64      124.05      1.38 o 
   1  -8   4        2.74        2.69      0.42 o 
   2  -8   4      224.43      230.03      2.77 o 
   3  -8   4      238.78      253.44      2.63 o 
   4  -8   4        0.67        0.54      0.37 o 
   5  -8   4       31.43       30.37      1.69 o 
   6  -8   4        1.77        0.86      0.46 o 
  -6  -7   4        4.45        2.79      0.76 o 
  -5  -7   4        0.91        0.45      0.46 o 
  -4  -7   4       14.00       13.95      0.85 o 
  -3  -7   4      255.45      249.40      2.83 o 
  -2  -7   4        0.03       -0.29      0.35 o 
  -1  -7   4        0.94        0.71      0.21 o 
   0  -7   4       82.47       81.61      0.96 o 
   1  -7   4       50.08       47.01      0.93 o 
   2  -7   4       44.50       45.25      0.91 o 
   3  -7   4        0.10       -0.05      0.30 o 
   4  -7   4       23.41       20.51      0.79 o 
   5  -7   4       71.84       66.13      1.47 o 
   6  -7   4       26.93       21.93      0.98 o 
   7  -7   4        0.26       -0.29      0.54 o 
  -6  -6   4        9.20       10.49      1.38 o 
  -5  -6   4        8.32        9.62      0.79 o 
  -4  -6   4      139.10      140.07      2.49 o 
  -3  -6   4      111.04      107.01      1.69 o 
  -2  -6   4        9.37       10.19      0.41 o 
  -1  -6   4        0.04       -0.03      0.21 o 
   0  -6   4       18.73       17.64      0.68 o 
   1  -6   4       13.92       12.98      0.36 o 
   2  -6   4      256.30      263.32      2.44 o 
   3  -6   4       15.23       13.88      0.59 o 
   4  -6   4        2.09        3.46      0.57 o 
   5  -6   4       16.10       11.43      0.69 o 
   6  -6   4       21.72       16.92      0.87 o 
   7  -6   4        0.86        1.13      0.55 o 
  -7  -5   4        2.88        3.26      0.66 o 
  -6  -5   4        2.69        2.55      0.58 o 
  -5  -5   4        2.92        1.54      0.55 o 
  -4  -5   4       84.57       79.70      2.18 o 
  -3  -5   4       14.06       10.86      0.50 o 
  -2  -5   4       14.03       13.47      0.36 o 
  -1  -5   4        0.36        1.66      0.25 o 
   0  -5   4       24.98       26.49      0.92 o 
   1  -5   4      147.20      154.45      1.30 o 
   2  -5   4        0.95        0.32      0.18 o 
   3  -5   4       18.70       17.05      1.09 o 
   4  -5   4        7.01        7.08      1.03 o 
   5  -5   4        2.36        1.33      0.42 o 
   6  -5   4        6.02        6.25      0.71 o 
   7  -5   4        0.06        0.24      0.59 o 
  -7  -4   4       37.60       39.80      3.70 o 
  -6  -4   4       30.99       26.73      2.46 o 
  -5  -4   4        0.01        0.66      0.37 o 
  -4  -4   4       18.88       19.93      1.45 o 
  -3  -4   4      402.08      396.10      4.00 o 
  -2  -4   4       23.74       26.99      1.86 o 
  -1  -4   4     1028.81     1110.16      8.72 o 
   0  -4   4      687.07      793.60      5.40 o 
   1  -4   4       11.24       11.44      0.27 o 
   2  -4   4        8.35        6.66      0.47 o 
   3  -4   4       54.62       58.30      1.19 o 
   4  -4   4       71.61       61.01      1.36 o 
   5  -4   4        2.28        4.00      0.56 o 
   6  -4   4        5.40        5.94      1.14 o 
   7  -4   4       25.25       26.24      1.54 o 
  -7  -3   4        2.34        2.95      0.63 o 
  -6  -3   4        1.76        2.29      0.51 o 
  -5  -3   4       85.13       81.62      1.79 o 
  -4  -3   4        3.27        4.51      0.78 o 
  -3  -3   4       35.85       38.81      0.64 o 
  -2  -3   4      754.48      821.70      8.69 o 
  -1  -3   4        2.74        3.95      0.29 o 
   0  -3   4      149.39      149.31      3.40 o 
   1  -3   4       41.92       50.96      1.52 o 
   2  -3   4      361.04      350.45      3.39 o 
   3  -3   4        5.29       11.19      0.54 o 
   4  -3   4        0.22        0.60      0.29 o 
   5  -3   4        1.43        1.23      0.39 o 
   6  -3   4        0.02       -0.16      0.43 o 
   7  -3   4       54.66       56.23      2.11 o 
  -8  -2   4        9.26       10.52      1.01 o 
  -7  -2   4        2.08        2.36      0.57 o 
  -6  -2   4       34.03       31.13      1.94 o 
  -5  -2   4       11.06        9.86      0.67 o 
  -4  -2   4      114.65      119.06      2.01 o 
  -3  -2   4        0.18        0.36      0.14 o 
  -2  -2   4      134.34      141.31      1.98 o 
  -1  -2   4       99.81      101.52      1.36 o 
   0  -2   4        0.38        0.14      0.12 o 
   1  -2   4        9.85       14.84      0.47 o 
   2  -2   4      356.09      376.59      3.45 o 
   3  -2   4       30.61       26.44      0.76 o 
   4  -2   4       25.15       23.30      0.85 o 
   5  -2   4      178.37      188.12      2.93 o 
   6  -2   4        0.27        0.60      0.60 o 
   7  -2   4        0.71        0.37      0.88 o 
  -8  -1   4        0.02       -0.05      0.57 o 
  -7  -1   4        8.51        6.35      0.72 o 
  -6  -1   4        8.15        6.14      0.66 o 
  -5  -1   4        0.08       -0.04      0.27 o 
  -4  -1   4      115.49      112.71      1.93 o 
  -3  -1   4       51.27       50.87      1.06 o 
  -2  -1   4        6.55        8.96      0.63 o 
  -1  -1   4       26.46       20.00      0.45 o 
   0  -1   4       22.23       22.82      0.36 o 
   1  -1   4        8.34        9.77      0.61 o 
   2  -1   4      208.86      194.53      2.08 o 
   3  -1   4      139.23      156.84      1.90 o 
   4  -1   4        1.28        1.73      0.31 o 
   5  -1   4      218.06      231.29      3.42 o 
   6  -1   4       18.15       16.25      1.49 o 
   7  -1   4        1.17        1.13      1.03 o 
  -8   0   4        0.85        1.08      1.29 o 
  -7   0   4        0.01        0.45      0.59 o 
  -6   0   4       21.17       19.49      0.97 o 
  -5   0   4        2.06        1.37      0.41 o 
  -4   0   4       26.76       24.98      0.84 o 
  -3   0   4      527.74      561.27      6.11 o 
  -2   0   4       51.32       53.63      0.74 o 
  -1   0   4      964.15      904.17      6.69 o 
   0   0   4      268.29      244.16      1.94 o 
   1   0   4      282.94      283.40      2.51 o 
   2   0   4        4.77        3.81      0.33 o 
   3   0   4        6.29        6.44      0.38 o 
   4   0   4        4.65        5.10      0.43 o 
   5   0   4      145.39      160.86      5.13 o 
   6   0   4        0.28        1.82      0.70 o 
   7   0   4        6.70        6.65      1.47 o 
  -8   1   4        0.97        0.15      0.58 o 
  -7   1   4        0.43       -0.03      0.42 o 
  -6   1   4        1.78        1.49      0.43 o 
  -5   1   4       33.91       37.32      1.15 o 
  -4   1   4      424.32      426.47      4.47 o 
  -3   1   4       27.77       31.03      0.59 o 
  -2   1   4      488.73      471.36      3.71 o 
  -1   1   4       42.67       50.10      0.67 o 
   0   1   4      270.66      269.00      2.84 o 
   1   1   4        2.63        2.39      0.31 o 
   2   1   4      185.17      184.47      2.20 o 
   3   1   4        3.26        1.91      0.35 o 
   4   1   4        3.89        2.66      0.49 o 
   5   1   4        2.20        2.70      0.59 o 
   6   1   4        6.64        7.34      1.05 o 
   7   1   4       12.91       13.91      1.91 o 
  -8   2   4       15.21       11.60      1.92 o 
  -7   2   4        0.01        0.60      0.91 o 
  -6   2   4       10.09        9.93      0.68 o 
  -5   2   4       33.29       36.41      1.12 o 
  -4   2   4       21.94       24.26      0.71 o 
  -3   2   4        5.35        3.98      0.36 o 
  -2   2   4      223.19      205.91      1.84 o 
  -1   2   4      609.32      604.08      4.34 o 
   0   2   4      451.66      495.42      5.94 o 
   1   2   4       86.62       82.66      1.54 o 
   2   2   4       70.81       65.94      1.32 o 
   3   2   4        1.18        1.40      0.39 o 
   4   2   4       26.47       28.18      1.12 o 
   5   2   4       29.66       29.89      1.84 o 
   6   2   4        3.63        4.90      1.69 o 
  -8   3   4        0.74        0.22      0.67 o 
  -7   3   4        0.15        0.60      1.45 o 
  -6   3   4       13.03       10.70      1.33 o 
  -5   3   4        1.28        1.64      0.49 o 
  -4   3   4        0.02        0.07      0.25 o 
  -3   3   4        0.93        0.64      0.22 o 
  -2   3   4      348.31      367.64      2.72 o 
  -1   3   4     1090.31     1071.63      7.78 o 
   0   3   4      459.88      446.89      4.98 o 
   1   3   4       71.17       66.01      1.09 o 
   2   3   4        6.13        5.52      0.60 o 
   3   3   4       29.45       32.30      1.15 o 
   4   3   4        3.20        3.36      0.58 o 
   5   3   4        7.87        8.47      0.88 o 
   6   3   4        0.01       -0.65      0.75 o 
  -8   4   4        0.15       -0.31      0.77 o 
  -7   4   4      195.29      206.10      4.40 o 
  -6   4   4       82.73       86.42      2.50 o 
  -5   4   4       17.04       17.49      0.81 o 
  -4   4   4        0.19        0.42      0.24 o 
  -3   4   4       45.54       44.54      0.95 o 
  -2   4   4       79.71       80.30      1.16 o 
  -1   4   4        5.99        3.24      0.30 o 
   0   4   4       17.02       16.03      0.68 o 
   1   4   4        7.87       11.14      0.55 o 
   2   4   4      100.17       98.68      1.73 o 
   3   4   4        6.94        7.69      0.74 o 
   4   4   4        0.04       -0.19      0.54 o 
   5   4   4        0.08        0.30      0.55 o 
  -7   5   4      137.54      153.77      9.45 o 
  -6   5   4      141.19      154.22      3.53 o 
  -5   5   4        5.09        5.78      0.97 o 
  -4   5   4        0.05        0.36      0.28 o 
  -3   5   4        2.75        2.98      0.34 o 
  -2   5   4       31.52       31.77      0.81 o 
  -1   5   4        0.71        1.63      0.29 o 
   0   5   4        7.60        6.69      0.54 o 
   1   5   4        2.69        2.56      0.42 o 
   2   5   4       77.73       81.70      1.65 o 
   3   5   4        1.04        1.75      0.55 o 
   4   5   4        0.22        0.50      0.73 o 
   5   5   4       17.51       18.17      1.24 o 
  -7   6   4       51.54       53.93      2.24 o 
  -6   6   4       25.15       24.64      1.55 o 
  -5   6   4       57.10       60.93      2.12 o 
  -4   6   4      212.17      222.42      2.99 o 
  -3   6   4       28.55       26.53      0.85 o 
  -2   6   4        6.58        6.52      0.49 o 
  -1   6   4        0.42        0.17      0.32 o 
   0   6   4       12.81       13.17      0.68 o 
   1   6   4       11.33       10.06      0.70 o 
   2   6   4        0.47        0.45      0.49 o 
   3   6   4       15.79       17.42      2.59 o 
   4   6   4        0.73        0.79      0.60 o 
  -7   7   4        3.47        4.99      1.08 o 
  -6   7   4        2.55        2.20      0.80 o 
  -5   7   4       26.71       26.24      1.56 o 
  -4   7   4       71.16       68.49      1.56 o 
  -3   7   4        0.37        0.02      0.33 o 
  -2   7   4        1.43        0.57      0.42 o 
  -1   7   4        1.23        1.34      0.43 o 
   0   7   4        0.65        1.23      0.38 o 
   1   7   4        2.84        3.29      0.54 o 
   2   7   4       15.25       14.62      1.09 o 
   3   7   4        3.27        3.69      1.00 o 
  -6   8   4        0.05        0.55      0.76 o 
  -5   8   4        0.55        1.47      0.75 o 
  -4   8   4        3.57        4.66      0.63 o 
  -3   8   4        0.23        0.89      0.46 o 
  -2   8   4        2.87        3.09      0.57 o 
  -1   8   4       36.98       36.39      1.25 o 
   0   8   4       30.61       24.83      1.00 o 
   1   8   4        6.79        6.40      0.89 o 
   2   8   4        0.00        0.21      0.62 o 
  -5   9   4        1.05        1.59      0.84 o 
  -4   9   4        0.13       -0.17      0.61 o 
  -3   9   4        9.64       10.52      0.87 o 
  -2   9   4       47.44       40.43      1.70 o 
  -1   9   4       64.13       64.81      2.07 o 
   0   9   4        2.16        1.87      0.60 o 
   1   9   4        2.36        1.31      0.60 o 
  -2  10   4        0.59        1.18      0.78 o 
   1 -12   5        4.85        5.24      0.72 o 
   2 -12   5        0.22        0.43      0.63 o 
  -2 -11   5        1.04        1.24      0.45 o 
  -1 -11   5        7.00        6.85      0.62 o 
   0 -11   5        5.85        4.75      0.59 o 
   1 -11   5       13.09       16.58      0.91 o 
   2 -11   5        0.45       -0.04      0.54 o 
   3 -11   5        0.74       -0.20      0.58 o 
   4 -11   5        0.02       -0.52      0.56 o 
  -3 -10   5        4.19        4.76      0.90 o 
  -2 -10   5        2.62        4.02      0.49 o 
  -1 -10   5       16.60       16.45      0.82 o 
   0 -10   5        0.04        0.54      0.38 o 
   1 -10   5       16.96       19.04      0.94 o 
   2 -10   5        6.27        5.96      0.78 o 
   3 -10   5        8.12        7.86      0.91 o 
   4 -10   5       12.85       15.54      0.91 o 
   5 -10   5       15.70       19.33      1.38 o 
  -4  -9   5        0.54       -0.05      0.38 o 
  -3  -9   5        4.35        4.96      0.75 o 
  -2  -9   5        1.57        1.58      0.43 o 
  -1  -9   5        3.44        4.14      0.44 o 
   0  -9   5        0.60        1.05      0.32 o 
   1  -9   5        4.03        4.40      0.49 o 
   2  -9   5       15.56       17.99      0.87 o 
   3  -9   5       70.39       66.91      1.85 o 
   4  -9   5       70.97       70.06      2.25 o 
   5  -9   5        2.65        2.32      0.56 o 
   6  -9   5        0.53        1.29      0.56 o 
  -5  -8   5        0.01        0.05      0.45 o 
  -4  -8   5        8.87        9.02      0.62 o 
  -3  -8   5        0.45        0.38      0.28 o 
  -2  -8   5       37.40       38.19      1.06 o 
  -1  -8   5        3.64        4.13      0.45 o 
   0  -8   5       36.70       33.99      1.36 o 
   1  -8   5        9.65        9.58      0.56 o 
   2  -8   5      296.78      290.14      4.16 o 
   3  -8   5       13.43       12.78      2.23 o 
   4  -8   5        3.11        2.59      0.45 o 
   5  -8   5        4.96        4.81      0.54 o 
   6  -8   5        0.35        0.35      0.44 o 
  -6  -7   5       53.37       65.07      1.80 o 
  -5  -7   5        3.68        4.77      0.60 o 
  -4  -7   5       33.14       32.89      1.06 o 
  -3  -7   5        4.05        5.53      0.68 o 
  -2  -7   5        0.90        0.23      0.29 o 
  -1  -7   5       19.65       21.30      0.75 o 
   0  -7   5        3.97        3.08      0.39 o 
   1  -7   5        0.22        0.06      0.23 o 
   2  -7   5        3.40        2.78      0.51 o 
   3  -7   5       19.47       17.02      0.95 o 
   4  -7   5       17.36       18.41      0.73 o 
   5  -7   5        4.95        6.91      0.77 o 
   6  -7   5       19.42       16.04      0.87 o 
   7  -7   5        3.30        1.67      0.53 o 
  -6  -6   5        9.07        8.70      0.79 o 
  -5  -6   5        0.06       -0.35      0.35 o 
  -4  -6   5       64.70       59.46      1.37 o 
  -3  -6   5       59.57       63.22      1.08 o 
  -2  -6   5       24.21       25.01      0.89 o 
  -1  -6   5      136.17      131.39      1.75 o 
   0  -6   5       16.92       15.96      0.50 o 
   1  -6   5       79.14       87.93      1.17 o 
   2  -6   5       18.79       22.94      0.93 o 
   3  -6   5        1.93        3.08      0.71 o 
   4  -6   5       27.43       20.36      0.80 o 
   5  -6   5       10.25        8.02      0.68 o 
   6  -6   5        1.98        1.88      0.85 o 
   7  -6   5        2.04        1.70      0.67 o 
  -7  -5   5        0.06       -0.22      0.48 o 
  -6  -5   5        0.66        1.08      0.50 o 
  -5  -5   5       32.97       33.20      1.13 o 
  -4  -5   5      249.62      241.41      3.38 o 
  -3  -5   5      447.51      448.76      5.56 o 
  -2  -5   5       62.69       60.27      1.39 o 
  -1  -5   5       98.61      109.03      1.46 o 
   0  -5   5       69.01       70.62      0.90 o 
   1  -5   5       60.53       67.15      0.80 o 
   2  -5   5       50.98       49.72      1.16 o 
   3  -5   5        4.51        6.07      0.70 o 
   4  -5   5       34.16       40.64      1.54 o 
   5  -5   5       12.21       10.11      1.17 o 
   6  -5   5        2.24        1.73      0.79 o 
   7  -5   5        0.01        0.37      0.83 o 
  -7  -4   5        0.06       -0.10      0.47 o 
  -6  -4   5        8.02        6.28      0.91 o 
  -5  -4   5       19.18       14.12      0.78 o 
  -4  -4   5        1.28        0.71      0.29 o 
  -3  -4   5      123.35      123.99      2.67 o 
  -2  -4   5       55.67       56.01      1.25 o 
  -1  -4   5      730.42      807.43      6.55 o 
   0  -4   5      513.45      619.97      5.52 o 
   1  -4   5        3.35        6.69      0.31 o 
   2  -4   5       26.55       36.16      1.44 o 
   3  -4   5       10.36       13.64      0.45 o 
   4  -4   5        0.03        0.08      0.28 o 
   5  -4   5        2.56        2.54      0.62 o 
   6  -4   5        9.01        8.73      0.79 o 
   7  -4   5        1.84        1.67      0.99 o 
  -7  -3   5        6.73        6.07      1.24 o 
  -6  -3   5       40.84       39.39      1.31 o 
  -5  -3   5        3.24        2.41      0.42 o 
  -4  -3   5       35.34       33.96      0.94 o 
  -3  -3   5      155.80      171.14      2.44 o 
  -2  -3   5        1.99        1.02      0.27 o 
  -1  -3   5      669.35      726.69      6.81 o 
   0  -3   5        3.20        3.43      0.30 o 
   1  -3   5        0.58        0.23      0.16 o 
   2  -3   5        5.38        4.44      0.42 o 
   3  -3   5       19.41       21.50      0.45 o 
   4  -3   5        8.66        6.98      0.54 o 
   5  -3   5        7.71        7.24      0.64 o 
   6  -3   5        1.56        0.88      0.59 o 
   7  -3   5        3.02        3.44      0.85 o 
  -8  -2   5        4.27        5.17      1.03 o 
  -7  -2   5       38.59       34.30      1.34 o 
  -6  -2   5       81.90       75.37      2.46 o 
  -5  -2   5       18.86       15.42      0.86 o 
  -4  -2   5       10.69       11.62      0.89 o 
  -3  -2   5       28.36       32.82      0.70 o 
  -2  -2   5       55.87       66.01      1.23 o 
  -1  -2   5       12.45       12.78      0.52 o 
   0  -2   5        9.76       10.81      0.26 o 
   1  -2   5        0.49        1.30      0.18 o 
   2  -2   5      303.62      346.50      3.58 o 
   3  -2   5      184.04      186.39      2.13 o 
   4  -2   5       41.30       38.26      1.06 o 
   5  -2   5       17.18       13.69      0.93 o 
   6  -2   5        2.77        2.74      1.31 o 
   7  -2   5       43.40       42.30      2.48 o 
  -8  -1   5       55.13       54.17      1.78 o 
  -7  -1   5       38.79       37.16      1.38 o 
  -6  -1   5       26.54       24.23      1.05 o 
  -5  -1   5        0.92        0.63      0.31 o 
  -4  -1   5        0.18        0.15      0.24 o 
  -3  -1   5        1.15        2.06      0.29 o 
  -2  -1   5       14.17       17.35      0.55 o 
  -1  -1   5       44.13       44.46      0.74 o 
   0  -1   5      139.85      132.72      1.16 o 
   1  -1   5        0.71        0.81      0.17 o 
   2  -1   5      310.24      342.71      2.93 o 
   3  -1   5        5.87       11.04      0.75 o 
   4  -1   5       15.29       14.94      0.74 o 
   5  -1   5       72.31       76.50      2.24 o 
   6  -1   5        0.74       -0.57      0.57 o 
   7  -1   5        0.16        0.37      0.99 o 
  -8   0   5        0.16        0.27      0.64 o 
  -7   0   5       23.52       19.43      1.07 o 
  -6   0   5        3.91        5.91      0.64 o 
  -5   0   5        5.21        5.39      0.55 o 
  -4   0   5       23.78       29.38      1.94 o 
  -3   0   5      193.84      184.86      1.79 o 
  -2   0   5      114.22      105.33      1.19 o 
  -1   0   5      360.99      371.27      3.90 o 
   0   0   5      486.60      482.41      3.58 o 
   1   0   5       28.02       27.00      0.43 o 
   2   0   5      130.15      126.95      2.60 o 
   3   0   5       13.32       11.32      0.62 o 
   4   0   5       10.42        8.75      0.72 o 
   5   0   5      107.89      117.73      6.04 o 
   6   0   5       70.86       70.14      2.37 o 
   7   0   5        6.22       10.19      1.65 o 
  -8   1   5        3.03        3.93      0.87 o 
  -7   1   5        3.07        3.34      0.56 o 
  -6   1   5       12.24        9.44      0.73 o 
  -5   1   5       27.02       26.85      1.14 o 
  -4   1   5      562.76      590.85      5.37 o 
  -3   1   5      463.69      485.82      3.96 o 
  -2   1   5       63.73       69.26      0.95 o 
  -1   1   5       45.49       35.89      0.61 o 
   0   1   5       15.56       15.79      0.58 o 
   1   1   5        2.56        4.26      0.39 o 
   2   1   5       12.93       12.51      0.64 o 
   3   1   5       14.22       11.53      0.69 o 
   4   1   5      232.12      245.09      3.84 o 
   5   1   5      212.19      217.09      4.37 o 
   6   1   5        4.23        2.39      0.86 o 
  -8   2   5        0.05        0.51      0.66 o 
  -7   2   5        9.83       10.28      1.51 o 
  -6   2   5        9.83        9.76      0.71 o 
  -5   2   5       21.08       23.85      0.82 o 
  -4   2   5      158.13      162.12      3.11 o 
  -3   2   5       19.13       16.85      0.52 o 
  -2   2   5      238.58      262.74      2.44 o 
  -1   2   5     2072.57     2108.46     16.22 o 
   0   2   5      168.02      164.83      2.42 o 
   1   2   5        4.39        4.43      1.03 o 
   2   2   5        0.00        0.05      0.29 o 
   3   2   5        3.45        2.13      0.55 o 
   4   2   5        0.25        0.80      0.48 o 
   5   2   5        1.49        1.15      0.58 o 
   6   2   5        1.11        1.43      0.80 o 
  -8   3   5        7.46        7.05      1.06 o 
  -7   3   5        1.10        1.20      0.67 o 
  -6   3   5        0.36        1.28      0.46 o 
  -5   3   5       10.84       12.53      0.66 o 
  -4   3   5        3.21        3.08      0.39 o 
  -3   3   5       60.30       58.68      1.00 o 
  -2   3   5     1062.99     1059.94      7.96 o 
  -1   3   5     2711.42     2734.64     23.01 o 
   0   3   5      123.85      133.85      2.23 o 
   1   3   5       35.58       37.25      1.82 o 
   2   3   5       14.67       15.36      0.85 o 
   3   3   5        0.59        0.71      0.42 o 
   4   3   5       20.67       19.34      1.07 o 
   5   3   5        0.34        0.30      0.58 o 
   6   3   5        2.38        1.63      0.89 o 
  -8   4   5        0.92        1.12      0.80 o 
  -7   4   5       36.56       44.26      1.91 o 
  -6   4   5        0.55        0.28      0.40 o 
  -5   4   5        0.88        0.62      0.35 o 
  -4   4   5       12.83       12.78      0.64 o 
  -3   4   5       43.73       42.76      1.75 o 
  -2   4   5       88.45       89.48      1.38 o 
  -1   4   5       24.77       20.83      1.21 o 
   0   4   5       23.06       23.04      0.94 o 
   1   4   5      124.63      116.72      2.29 o 
   2   4   5       93.17       93.11      2.03 o 
   3   4   5        1.31        0.44      0.47 o 
   4   4   5        0.35        0.29      0.51 o 
   5   4   5        1.35        1.41      0.66 o 
  -7   5   5       24.84       30.62      1.77 o 
  -6   5   5       11.18       12.21      1.19 o 
  -5   5   5       16.41       17.23      0.90 o 
  -4   5   5       13.73       14.29      0.75 o 
  -3   5   5       81.22       82.77      1.43 o 
  -2   5   5      138.93      135.03      2.59 o 
  -1   5   5        6.39        6.67      0.94 o 
   0   5   5       14.57       12.79      0.90 o 
   1   5   5       82.19       81.59      1.94 o 
   2   5   5      102.28      100.96      2.25 o 
   3   5   5        3.18        1.94      0.58 o 
   4   5   5        0.09       -0.15      0.55 o 
  -7   6   5        0.01        0.14      1.27 o 
  -6   6   5       40.00       46.17      3.09 o 
  -5   6   5        9.74       10.87      0.91 o 
  -4   6   5        0.14        0.16      0.38 o 
  -3   6   5        6.71        9.29      1.16 o 
  -2   6   5        3.79        3.48      0.63 o 
  -1   6   5       11.97       11.99      0.88 o 
   0   6   5        3.02        2.71      0.56 o 
   1   6   5        0.52        1.02      0.48 o 
   2   6   5        1.26        0.82      0.51 o 
   3   6   5        0.13        0.86      0.58 o 
   4   6   5        4.59        3.47      0.79 o 
  -6   7   5        4.59        4.65      1.00 o 
  -5   7   5       29.70       32.29      1.66 o 
  -4   7   5       29.48       28.50      2.11 o 
  -3   7   5        2.18        1.68      0.53 o 
  -2   7   5        0.01       -0.34      0.52 o 
  -1   7   5        2.07        2.65      0.86 o 
   0   7   5        0.65        0.70      0.52 o 
   1   7   5        0.52        0.06      0.48 o 
   2   7   5        3.40        1.35      0.63 o 
   3   7   5       19.79       17.87      1.29 o 
  -5   8   5        0.00       -0.28      1.04 o 
  -4   8   5        0.13        0.44      0.56 o 
  -3   8   5        0.00        0.17      0.54 o 
  -2   8   5        4.26        5.67      0.76 o 
  -1   8   5        0.09       -0.06      0.49 o 
   0   8   5        4.88        3.34      0.72 o 
   1   8   5        1.66        1.35      0.63 o 
   2   8   5        1.79        1.59      0.86 o 
  -4   9   5        0.96        1.37      0.83 o 
  -3   9   5        0.42        0.87      0.64 o 
  -2   9   5        1.08        0.91      0.62 o 
  -1   9   5        0.14       -0.28      0.57 o 
   0   9   5        0.17        0.54      0.66 o 
   1 -12   6        0.29        1.40      0.58 o 
  -2 -11   6        3.00        4.85      0.62 o 
  -1 -11   6        2.79        1.74      0.47 o 
   0 -11   6        0.66        1.22      0.45 o 
   1 -11   6        5.29        6.04      0.63 o 
   2 -11   6        1.03        1.76      0.76 o 
   3 -11   6        8.05        6.67      0.88 o 
   4 -11   6        0.49        1.27      0.64 o 
  -3 -10   6        0.81        0.42      0.76 o 
  -2 -10   6        0.03        0.24      0.46 o 
  -1 -10   6        0.17        0.66      0.35 o 
   0 -10   6       59.12       54.79      1.29 o 
   1 -10   6        3.47        3.41      0.47 o 
   2 -10   6       15.44       15.99      0.88 o 
   3 -10   6        8.53        7.07      0.86 o 
   4 -10   6        6.36        8.43      0.92 o 
   5 -10   6        2.85        2.45      1.16 o 
  -4  -9   6        0.70        1.37      0.76 o 
  -3  -9   6        1.19        1.64      0.64 o 
  -2  -9   6        8.91        9.72      0.70 o 
  -1  -9   6       64.18       58.37      1.34 o 
   0  -9   6       76.96       67.10      1.31 o 
   1  -9   6        9.51        8.36      0.73 o 
   2  -9   6       34.75       35.40      1.61 o 
   3  -9   6        6.03        6.07      0.74 o 
   4  -9   6        7.48        6.96      1.03 o 
   5  -9   6        0.01        0.51      0.58 o 
   6  -9   6        2.51        3.17      0.79 o 
  -5  -8   6        0.12        0.45      0.76 o 
  -4  -8   6       10.24       10.78      1.09 o 
  -3  -8   6        4.02        2.81      0.66 o 
  -2  -8   6       45.43       38.96      1.06 o 
  -1  -8   6       21.14       18.49      0.76 o 
   0  -8   6        2.58        3.28      0.41 o 
   1  -8   6        1.16        0.60      0.29 o 
   2  -8   6      226.03      216.54      3.61 o 
   3  -8   6      104.01       99.65      2.28 o 
   4  -8   6        1.93        1.77      0.57 o 
   5  -8   6        0.54        0.12      0.50 o 
   6  -8   6        4.44        3.99      0.66 o 
  -6  -7   6       22.72       29.68      1.39 o 
  -5  -7   6       11.48       11.48      1.39 o 
  -4  -7   6       62.00       61.87      2.48 o 
  -3  -7   6        8.13        6.62      0.83 o 
  -2  -7   6        5.43        4.78      0.53 o 
  -1  -7   6        3.79        5.30      0.45 o 
   0  -7   6        4.83        4.66      0.56 o 
   1  -7   6       20.63       20.25      0.58 o 
   2  -7   6      619.80      623.43      6.07 o 
   3  -7   6      389.37      382.38      5.24 o 
   4  -7   6       14.71       11.49      0.90 o 
   5  -7   6       19.06       14.69      0.73 o 
   6  -7   6        2.95        3.18      0.52 o 
  -6  -6   6       68.40       75.74      2.98 o 
  -5  -6   6        3.24        3.22      0.41 o 
  -4  -6   6      257.94      247.30      5.18 o 
  -3  -6   6      297.40      307.17     10.54 o 
  -2  -6   6       29.63       27.31      0.92 o 
  -1  -6   6       95.22      100.78      1.72 o 
   0  -6   6       43.89       44.93      0.77 o 
   1  -6   6      132.14      133.90      1.45 o 
   2  -6   6       81.60       80.31      1.81 o 
   3  -6   6       25.65       24.53      1.30 o 
   4  -6   6      112.07      104.86      2.76 o 
   5  -6   6       18.13       14.36      0.76 o 
   6  -6   6        4.95        3.94      0.61 o 
   7  -6   6        0.02       -0.46      0.54 o 
  -7  -5   6        0.13        0.16      0.48 o 
  -6  -5   6        3.22        3.73      0.52 o 
  -5  -5   6       17.02       16.73      0.71 o 
  -4  -5   6      822.87      800.12     11.85 o 
  -3  -5   6       77.82       70.60      2.25 o 
  -2  -5   6        4.48        3.59      0.52 o 
  -1  -5   6       10.60        9.19      0.36 o 
   0  -5   6        1.25        0.77      0.18 o 
   1  -5   6      388.91      385.52      3.67 o 
   2  -5   6      112.14      109.19      2.51 o 
   3  -5   6       21.74       20.88      1.15 o 
   4  -5   6        0.37        0.44      0.23 o 
   5  -5   6       52.74       45.72      1.25 o 
   6  -5   6        0.92        0.61      0.46 o 
   7  -5   6        2.94        3.48      0.81 o 
  -7  -4   6        4.16        3.44      0.61 o 
  -6  -4   6        0.42        0.45      0.88 o 
  -5  -4   6       33.09       34.29      1.00 o 
  -4  -4   6      191.83      191.92      4.18 o 
  -3  -4   6       49.93       48.81      1.82 o 
  -2  -4   6      166.61      174.46      2.64 o 
  -1  -4   6        0.04        0.30      0.18 o 
   0  -4   6      251.35      256.31      2.87 o 
   1  -4   6        9.63       12.26      0.40 o 
   2  -4   6       12.24        9.92      0.62 o 
   3  -4   6        0.04        0.22      0.34 o 
   4  -4   6        0.01        0.40      0.27 o 
   5  -4   6       18.47       17.74      0.85 o 
   6  -4   6        1.06       -0.19      0.56 o 
   7  -4   6        0.12        0.37      0.80 o 
  -7  -3   6        3.51        4.94      0.65 o 
  -6  -3   6        3.90        3.74      0.75 o 
  -5  -3   6        1.34        0.35      0.32 o 
  -4  -3   6       91.42       91.24      4.40 o 
  -3  -3   6      197.58      208.02      5.31 o 
  -2  -3   6      229.23      236.87      2.45 o 
  -1  -3   6     1392.23     1503.99     19.59 o 
   0  -3   6       24.73       32.08      0.66 o 
   1  -3   6       18.73       18.38      0.50 o 
   2  -3   6       28.24       23.35      0.75 o 
   3  -3   6       29.27       34.18      1.28 o 
   4  -3   6        0.07        0.58      0.30 o 
   5  -3   6       14.00       12.97      0.95 o 
   6  -3   6        0.09        0.18      0.57 o 
   7  -3   6        1.20        3.15      0.79 o 
  -7  -2   6        1.13        1.92      0.52 o 
  -6  -2   6       21.93       23.89      1.04 o 
  -5  -2   6        1.18        1.33      0.76 o 
  -4  -2   6       20.40       18.48      0.58 o 
  -3  -2   6       36.73       43.62      1.60 o 
  -2  -2   6        0.19        0.32      0.22 o 
  -1  -2   6      203.22      209.98      2.27 o 
   0  -2   6      223.84      233.77      2.17 o 
   1  -2   6        1.68        3.65      0.28 o 
   2  -2   6       75.23       86.73      1.54 o 
   3  -2   6      128.24      138.03      1.99 o 
   4  -2   6        7.19        5.50      0.64 o 
   5  -2   6       14.55       14.54      1.03 o 
   6  -2   6        0.19        0.79      0.63 o 
   7  -2   6        0.00        0.49      0.71 o 
  -8  -1   6        3.62        6.39      0.80 o 
  -7  -1   6        2.68        2.02      0.57 o 
  -6  -1   6       51.85       51.64      1.77 o 
  -5  -1   6       12.99       12.42      0.77 o 
  -4  -1   6        1.43        1.35      0.29 o 
  -3  -1   6       32.39       28.95      1.06 o 
  -2  -1   6       70.87       84.20      1.66 o 
  -1  -1   6       23.74       23.72      0.95 o 
   0  -1   6       10.98       15.99      0.39 o 
   1  -1   6      574.27      597.67      5.53 o 
   2  -1   6      968.22      991.00      8.67 o 
   3  -1   6        0.53        0.30      0.37 o 
   4  -1   6       19.62       20.34      1.09 o 
   5  -1   6        0.17        0.57      0.55 o 
   6  -1   6        2.21        3.88      1.33 o 
  -8   0   6       33.00       36.83      1.53 o 
  -7   0   6        1.05        1.31      0.52 o 
  -6   0   6        0.22       -0.05      0.40 o 
  -5   0   6        6.20        6.32      0.52 o 
  -4   0   6        4.15        3.69      0.35 o 
  -3   0   6       28.41       30.11      0.48 o 
  -2   0   6      141.95      155.40      1.89 o 
  -1   0   6       40.92       42.30      0.96 o 
   0   0   6       68.11       79.22      0.90 o 
   1   0   6       31.28       30.83      0.95 o 
   2   0   6        7.38        7.55      0.50 o 
   3   0   6        0.51        0.33      0.32 o 
   4   0   6       37.00       35.78      1.18 o 
   5   0   6      110.53      108.85      7.78 o 
   6   0   6        0.20        0.59      0.72 o 
  -8   1   6        0.16       -0.61      0.61 o 
  -7   1   6       17.75       17.39      1.18 o 
  -6   1   6        5.92        6.87      0.61 o 
  -5   1   6       38.06       40.36      1.02 o 
  -4   1   6       15.46       14.46      0.61 o 
  -3   1   6       66.21       77.71      1.09 o 
  -2   1   6       22.62       18.59      0.47 o 
  -1   1   6      334.21      331.85      2.55 o 
   0   1   6      111.39      119.10      1.49 o 
   1   1   6       46.80       50.98      1.15 o 
   2   1   6        6.27        8.31      0.58 o 
   3   1   6        4.84        5.20      0.56 o 
   4   1   6      227.48      240.52      3.65 o 
   5   1   6      122.92      129.72      4.31 o 
   6   1   6       10.01       10.13      1.25 o 
  -8   2   6        2.37        1.94      1.26 o 
  -7   2   6        2.18        2.49      0.68 o 
  -6   2   6        1.78        2.45      0.47 o 
  -5   2   6       31.16       30.90      0.94 o 
  -4   2   6        0.75        1.17      0.31 o 
  -3   2   6        6.57        7.13      0.45 o 
  -2   2   6       26.34       23.23      0.66 o 
  -1   2   6      115.82      109.21      1.42 o 
   0   2   6       26.67       19.16      0.78 o 
   1   2   6       10.24       12.55      0.79 o 
   2   2   6        1.34        1.34      0.49 o 
   3   2   6        2.84        3.11      0.51 o 
   4   2   6       33.11       35.21      1.32 o 
   5   2   6        7.92        8.87      0.91 o 
  -8   3   6        1.62        1.16      0.71 o 
  -7   3   6        3.11        3.35      0.78 o 
  -6   3   6       17.77       20.18      0.97 o 
  -5   3   6       30.23       29.50      0.95 o 
  -4   3   6        9.80       10.77      0.61 o 
  -3   3   6        7.57        8.29      0.46 o 
  -2   3   6       32.15       32.20      0.74 o 
  -1   3   6        8.39        8.52      0.62 o 
   0   3   6        0.41        1.16      0.65 o 
   1   3   6       78.04       82.88      1.78 o 
   2   3   6       14.57       14.13      0.85 o 
   3   3   6       12.47       11.46      1.20 o 
   4   3   6       42.51       41.49      1.51 o 
   5   3   6        4.65        5.65      0.83 o 
  -7   4   6        0.53       -0.22      0.57 o 
  -6   4   6        1.82        1.29      0.49 o 
  -5   4   6       21.89       26.02      1.37 o 
  -4   4   6       26.47       29.20      0.94 o 
  -3   4   6       39.50       42.39      1.17 o 
  -2   4   6        4.50        5.49      0.54 o 
  -1   4   6        2.04        2.03      0.46 o 
   0   4   6       29.21       25.63      1.05 o 
   1   4   6        1.06        1.13      0.43 o 
   2   4   6        2.19        1.07      0.47 o 
   3   4   6        0.50       -0.08      0.44 o 
   4   4   6        2.62        1.59      0.62 o 
  -7   5   6        9.06        9.14      1.18 o 
  -6   5   6        1.87        2.72      0.65 o 
  -5   5   6       13.30       12.33      0.83 o 
  -4   5   6       66.46       74.76      1.66 o 
  -3   5   6       23.80       21.06      1.24 o 
  -2   5   6       19.70       18.11      0.97 o 
  -1   5   6        1.32        0.65      0.44 o 
   0   5   6        8.51        7.99      1.01 o 
   1   5   6       22.99       20.49      1.09 o 
   2   5   6        0.01        0.55      0.69 o 
   3   5   6        0.48        0.58      0.54 o 
   4   5   6        1.45        1.47      0.89 o 
  -6   6   6       43.69       44.87      2.00 o 
  -5   6   6       12.61       10.14      0.93 o 
  -4   6   6        1.93        1.68      0.68 o 
  -3   6   6        9.52        8.80      0.84 o 
  -2   6   6        2.97        1.81      0.65 o 
  -1   6   6        3.59        2.94      0.58 o 
   0   6   6        0.36        0.06      0.45 o 
   1   6   6        2.86        2.95      0.87 o 
   2   6   6        1.33        1.74      0.63 o 
   3   6   6        2.17        0.89      0.63 o 
  -6   7   6        0.82        1.75      0.91 o 
  -5   7   6       23.46       20.56      1.84 o 
  -4   7   6       25.55       21.82      2.82 o 
  -3   7   6        0.26       -0.44      0.47 o 
  -2   7   6        0.09        0.50      0.48 o 
  -1   7   6        0.11        0.47      0.50 o 
   0   7   6        5.17        4.13      0.98 o 
   1   7   6        6.42        4.91      0.78 o 
   2   7   6        1.04        1.00      0.80 o 
  -5   8   6       26.76       25.95      2.46 o 
  -4   8   6       23.25       22.44      1.61 o 
  -3   8   6        1.28        0.62      0.72 o 
  -2   8   6        0.27        0.36      0.58 o 
  -1   8   6        0.05       -0.21      0.55 o 
   0   8   6        1.00        1.03      0.61 o 
  -2 -11   7        6.11       11.06      0.81 o 
  -1 -11   7        0.77        1.49      0.60 o 
   0 -11   7        9.10        9.66      0.82 o 
   1 -11   7       10.28       12.66      0.80 o 
   2 -11   7        0.11       -0.11      0.54 o 
   3 -11   7        0.01        0.59      0.58 o 
  -3 -10   7        0.33        0.94      0.65 o 
  -2 -10   7        4.83        6.27      0.74 o 
  -1 -10   7        8.08        5.26      0.58 o 
   0 -10   7       11.17        9.27      0.65 o 
   1 -10   7        0.28        0.51      0.38 o 
   2 -10   7        4.01        3.86      0.56 o 
   3 -10   7        0.04        0.78      0.51 o 
   4 -10   7        0.55        0.98      0.57 o 
  -4  -9   7        0.11       -0.17      0.68 o 
  -3  -9   7        4.63        3.93      0.82 o 
  -2  -9   7        5.49        6.95      0.72 o 
  -1  -9   7       52.51       41.41      1.30 o 
   0  -9   7       96.89       88.48      1.50 o 
   1  -9   7        4.66        5.45      0.49 o 
   2  -9   7        3.74        2.69      0.65 o 
   3  -9   7       11.16       11.36      0.83 o 
   4  -9   7        1.12        1.07      0.57 o 
   5  -9   7        0.98        0.04      0.55 o 
  -5  -8   7        7.36        6.77      1.21 o 
  -4  -8   7        7.50        7.81      1.23 o 
  -3  -8   7        5.10        8.86      0.99 o 
  -2  -8   7       43.79       32.45      1.20 o 
  -1  -8   7       46.66       40.99      1.16 o 
   0  -8   7       12.64       11.09      0.94 o 
   1  -8   7        6.94        6.57      0.46 o 
   2  -8   7      102.58      102.47      1.83 o 
   3  -8   7       71.75       76.05      2.02 o 
   4  -8   7        2.55        0.21      0.71 o 
   5  -8   7        4.46        3.47      0.99 o 
   6  -8   7        3.00        3.30      0.79 o 
  -5  -7   7        0.03       -0.47      0.64 o 
  -4  -7   7        5.09        8.54      3.05 o 
  -3  -7   7        5.02        4.73      0.73 o 
  -2  -7   7       90.77       85.41      1.75 o 
  -1  -7   7        0.89        0.77      0.35 o 
   0  -7   7        2.72        2.03      0.37 o 
   1  -7   7       78.08       74.78      1.08 o 
   2  -7   7      450.52      437.04      4.59 o 
   3  -7   7       29.56       28.03      1.21 o 
   4  -7   7        0.64       -0.06      0.57 o 
   5  -7   7       12.92       12.76      1.23 o 
   6  -7   7        3.74        3.00      0.90 o 
  -6  -6   7        4.66        6.50      1.21 o 
  -5  -6   7        3.82        2.80      1.02 o 
  -4  -6   7       83.16       75.04      2.63 o 
  -3  -6   7       63.16       58.39      2.22 o 
  -2  -6   7        3.34        2.87      0.44 o 
  -1  -6   7        2.76        3.54      0.32 o 
   0  -6   7       46.70       44.07      0.77 o 
   1  -6   7      134.30      123.20      1.67 o 
   2  -6   7       40.05       40.29      2.59 o 
   3  -6   7       10.45       10.24      2.48 o 
   4  -6   7        1.20        0.64      0.55 o 
   5  -6   7       31.32       27.36      1.56 o 
   6  -6   7       20.94       15.49      0.89 o 
  -6  -5   7       26.83       29.77      4.46 o 
  -5  -5   7        6.60        7.35      1.09 o 
  -4  -5   7       32.51       34.91      2.49 o 
  -3  -5   7       68.26       60.35      2.34 o 
  -2  -5   7       47.15       47.59      1.41 o 
  -1  -5   7        0.57        0.80      0.23 o 
   0  -5   7       23.22       22.51      0.66 o 
   1  -5   7        0.01        0.43      0.20 o 
   2  -5   7        0.03        0.23      0.41 o 
   3  -5   7       13.88       15.08      1.65 o 
   4  -5   7       49.34       43.46      5.70 o 
   5  -5   7       29.71       26.70      2.03 o 
   6  -5   7        2.66        3.73      1.07 o 
  -7  -4   7        3.05        2.83      0.51 o 
  -6  -4   7        1.54        0.65      0.70 o 
  -5  -4   7       32.62       32.92      1.92 o 
  -4  -4   7       37.52       42.82      1.92 o 
  -3  -4   7       17.98       19.78      1.67 o 
  -2  -4   7      260.07      262.06      2.78 o 
  -1  -4   7        5.32        5.41      0.52 o 
   0  -4   7      136.79      141.62      1.81 o 
   1  -4   7      134.60      130.91      1.54 o 
   2  -4   7       27.80       26.80      2.20 o 
   3  -4   7        0.03       -0.34      0.34 o 
   4  -4   7        8.81        7.28      0.84 o 
   5  -4   7        2.25        1.95      0.92 o 
   6  -4   7        6.39        8.65      2.42 o 
  -7  -3   7       19.65       25.98      1.40 o 
  -6  -3   7       14.74       15.20      1.43 o 
  -5  -3   7       42.98       45.59      2.02 o 
  -4  -3   7       16.25       16.43      1.26 o 
  -3  -3   7       36.67       37.36      1.30 o 
  -2  -3   7      203.41      218.61      2.76 o 
  -1  -3   7       43.92       44.70      0.94 o 
   0  -3   7       72.08       64.01      1.00 o 
   1  -3   7        0.06        0.17      0.22 o 
   2  -3   7        9.72        9.67      0.57 o 
   3  -3   7        7.15        6.32      0.71 o 
   4  -3   7        0.02        0.38      0.26 o 
   5  -3   7        4.83        5.06      1.26 o 
   6  -3   7        0.56       -0.44      0.64 o 
  -7  -2   7       72.53       72.35      1.83 o 
  -6  -2   7       14.88       15.00      1.28 o 
  -5  -2   7        2.31        2.05      0.66 o 
  -4  -2   7       34.93       31.75      1.54 o 
  -3  -2   7        2.39        2.61      0.58 o 
  -2  -2   7        8.58        8.23      0.54 o 
  -1  -2   7       39.01       38.81      0.86 o 
   0  -2   7       37.99       34.06      0.59 o 
   1  -2   7       19.10       20.64      0.51 o 
   2  -2   7       59.19       61.71      1.32 o 
   3  -2   7       13.33       11.58      1.54 o 
   4  -2   7        6.87        7.38      0.65 o 
   5  -2   7        3.47        4.44      0.78 o 
   6  -2   7        0.80        0.90      0.65 o 
  -7  -1   7       39.95       38.71      1.37 o 
  -6  -1   7       42.29       44.37      1.72 o 
  -5  -1   7        3.38        2.31      0.47 o 
  -4  -1   7       20.29       18.26      0.90 o 
  -3  -1   7       46.46       46.41      1.22 o 
  -2  -1   7       70.66       64.22      1.14 o 
  -1  -1   7       14.23       10.96      0.57 o 
   0  -1   7       53.18       66.48      0.87 o 
   1  -1   7        4.70        5.02      0.66 o 
   2  -1   7       25.30       24.56      1.63 o 
   3  -1   7        1.82        2.30      0.36 o 
   4  -1   7       52.16       53.99      4.99 o 
   5  -1   7        7.17        7.22      1.54 o 
   6  -1   7        3.00        4.25      1.24 o 
  -8   0   7       28.46       23.96      1.15 o 
  -7   0   7       58.28       58.50      1.54 o 
  -6   0   7        4.50        4.00      0.52 o 
  -5   0   7       20.34       20.03      0.96 o 
  -4   0   7        8.97       10.15      0.53 o 
  -3   0   7        1.13        0.96      0.38 o 
  -2   0   7        2.35        1.01      0.26 o 
  -1   0   7       20.55       16.54      0.59 o 
   0   0   7       18.04       18.31      0.77 o 
   1   0   7        1.50        2.03      0.51 o 
   2   0   7       11.66       10.99      0.72 o 
   3   0   7        4.65        4.04      0.50 o 
   4   0   7       20.12       18.66      1.32 o 
   5   0   7        0.88       -0.16      0.68 o 
   6   0   7        2.50        2.93      0.90 o 
  -7   1   7       21.05       22.32      1.07 o 
  -6   1   7        0.51        0.46      0.38 o 
  -5   1   7       10.26       11.19      0.68 o 
  -4   1   7      104.87      111.34      1.67 o 
  -3   1   7        6.57        6.00      0.38 o 
  -2   1   7        5.45        5.15      0.43 o 
  -1   1   7        4.31        4.57      0.47 o 
   0   1   7        0.69        0.23      0.17 o 
   1   1   7      102.02      103.18      2.36 o 
   2   1   7        3.50        3.20      0.53 o 
   3   1   7        6.46        6.34      1.17 o 
   4   1   7        0.04        0.28      0.53 o 
   5   1   7        4.31        3.66      0.89 o 
  -7   2   7       14.44       14.94      1.57 o 
  -6   2   7        6.66        8.42      0.73 o 
  -5   2   7       19.54       17.73      0.84 o 
  -4   2   7      233.56      228.28      3.04 o 
  -3   2   7       14.97       14.41      0.54 o 
  -2   2   7       56.23       53.03      1.02 o 
  -1   2   7       30.44       28.56      0.83 o 
   0   2   7       23.71       20.97      0.82 o 
   1   2   7       29.95       26.17      0.96 o 
   2   2   7        5.56        4.50      0.57 o 
   3   2   7        8.75        8.76      0.82 o 
   4   2   7        6.13        6.91      0.80 o 
   5   2   7       31.64       30.02      1.86 o 
  -7   3   7        4.93        3.39      1.00 o 
  -6   3   7        1.05        0.34      0.40 o 
  -5   3   7       69.78       69.57      1.58 o 
  -4   3   7       18.49       17.50      0.99 o 
  -3   3   7      102.90      101.89      1.46 o 
  -2   3   7       33.86       37.88      1.05 o 
  -1   3   7      167.35      147.83      2.50 o 
   0   3   7       80.67       78.64      1.95 o 
   1   3   7       30.73       31.62      1.14 o 
   2   3   7       11.25       11.84      0.84 o 
   3   3   7       30.35       33.80      1.30 o 
   4   3   7       24.45       25.05      1.29 o 
  -7   4   7        0.30       -0.21      0.60 o 
  -6   4   7        4.02        3.66      0.60 o 
  -5   4   7       16.77       17.94      0.93 o 
  -4   4   7       14.67       12.65      0.77 o 
  -3   4   7       36.23       36.19      1.68 o 
  -2   4   7     1023.82      999.89      9.67 o 
  -1   4   7      923.56      875.15      9.81 o 
   0   4   7        0.01       -0.53      0.53 o 
   1   4   7       33.76       32.89      1.24 o 
   2   4   7        9.72        8.97      1.05 o 
   3   4   7        1.90        1.60      0.55 o 
   4   4   7        0.23       -0.18      0.58 o 
  -7   5   7       16.13       14.71      1.46 o 
  -6   5   7        0.13        0.12      0.46 o 
  -5   5   7       23.97       27.10      1.12 o 
  -4   5   7       13.66       13.20      1.96 o 
  -3   5   7      124.86      124.73      2.49 o 
  -2   5   7       60.63       51.47      1.55 o 
  -1   5   7        5.03        4.70      0.66 o 
   0   5   7        9.58        9.73      0.85 o 
   1   5   7       29.40       27.78      1.27 o 
   2   5   7        5.58        3.36      0.65 o 
   3   5   7        1.80        1.30      0.60 o 
  -6   6   7        0.57        1.37      1.06 o 
  -5   6   7        1.48        1.61      0.75 o 
  -4   6   7       17.04       13.91      1.25 o 
  -3   6   7       32.70       29.47      1.29 o 
  -2   6   7        6.44        4.75      0.73 o 
  -1   6   7        2.69        2.24      0.59 o 
   0   6   7        1.40        1.81      0.56 o 
   1   6   7       59.15       53.54      1.76 o 
   2   6   7       11.92        9.66      1.26 o 
  -5   7   7        0.33       -0.13      0.72 o 
  -4   7   7        2.86        3.02      0.84 o 
  -3   7   7        6.15        7.38      1.27 o 
  -2   7   7        1.09        1.36      0.58 o 
  -1   7   7        0.45        0.12      0.54 o 
   0   7   7        3.39        3.37      0.73 o 
   1   7   7        4.48        5.01      1.31 o 
  -3   8   7        0.14        0.88      0.65 o 
  -2   8   7        0.46        1.15      0.64 o 
  -1   8   7        0.13        0.24      0.61 o 
  -1 -11   8        3.83        3.88      0.55 o 
   0 -11   8        0.04        0.33      0.44 o 
   1 -11   8        1.89        1.24      0.46 o 
   2 -11   8        0.27        0.21      0.52 o 
   3 -11   8        6.23       10.91      1.20 o 
  -3 -10   8        0.19        1.28      0.73 o 
  -2 -10   8        0.86       -0.10      0.61 o 
  -1 -10   8        1.44        1.88      0.52 o 
   0 -10   8        1.52        0.66      0.37 o 
   1 -10   8        1.18        1.47      0.42 o 
   2 -10   8       11.57       11.47      1.15 o 
   3 -10   8        0.06        0.90      0.56 o 
   4 -10   8        1.10        0.74      0.53 o 
  -4  -9   8        0.19        1.05      0.67 o 
  -3  -9   8        2.79        2.21      0.68 o 
  -2  -9   8        0.01        0.75      0.50 o 
  -1  -9   8       12.00        7.36      0.60 o 
   0  -9   8       19.15       16.08      1.18 o 
   1  -9   8        0.18       -0.32      0.32 o 
   2  -9   8       82.78       90.14      1.54 o 
   3  -9   8        0.19        0.02      0.41 o 
   4  -9   8        5.39        4.99      0.79 o 
   5  -9   8        3.66        3.07      0.74 o 
  -5  -8   8        2.38        4.68      1.14 o 
  -4  -8   8        0.06        0.52      0.63 o 
  -3  -8   8       21.09       14.62      1.21 o 
  -2  -8   8        0.45        0.27      0.52 o 
  -1  -8   8       66.25       63.37      1.30 o 
   0  -8   8       11.66       12.96      0.72 o 
   1  -8   8       83.23       84.91      1.53 o 
   2  -8   8        0.04        0.10      0.30 o 
   3  -8   8       10.50       10.18      0.91 o 
   4  -8   8        0.31        0.08      0.49 o 
   5  -8   8        0.42        0.57      0.70 o 
  -5  -7   8       17.00       15.65      1.84 o 
  -4  -7   8        0.11        0.78      0.72 o 
  -3  -7   8        5.80        4.33      0.74 o 
  -2  -7   8       13.88       11.56      1.33 o 
  -1  -7   8        2.85        1.15      0.31 o 
   0  -7   8       44.34       47.04      0.93 o 
   1  -7   8       23.80       23.36      1.15 o 
   2  -7   8        0.00       -0.04      0.43 o 
   3  -7   8        2.60        2.13      1.02 o 
   4  -7   8        1.90        2.02      0.72 o 
   5  -7   8        0.04        0.21      0.83 o 
   6  -7   8        0.14       -0.95      1.09 o 
  -6  -6   8       14.04       16.27      1.88 o 
  -5  -6   8       12.32       14.42      2.72 o 
  -4  -6   8       14.41       12.60      1.34 o 
  -3  -6   8       46.27       41.52      1.93 o 
  -2  -6   8       66.46       69.30      1.38 o 
  -1  -6   8       68.07       61.80      1.14 o 
   0  -6   8        6.63        5.56      0.33 o 
   1  -6   8        6.11        4.88      0.51 o 
   2  -6   8      354.25      346.82      5.84 o 
   3  -6   8       12.90       11.58      1.08 o 
   4  -6   8       17.74       17.22      2.69 o 
   5  -6   8        3.29        2.77      1.16 o 
   6  -6   8        0.23        0.37      1.12 o 
  -6  -5   8        3.56        3.50      1.24 o 
  -5  -5   8        4.36        5.25      1.05 o 
  -4  -5   8      138.73      146.13      6.01 o 
  -3  -5   8        0.20        0.07      0.42 o 
  -2  -5   8       11.92       11.38      0.66 o 
  -1  -5   8       77.13       74.41      1.36 o 
   0  -5   8        3.02        4.12      0.37 o 
   1  -5   8       16.30       16.01      0.63 o 
   2  -5   8      143.36      146.14      3.42 o 
   3  -5   8       17.47       18.81      1.19 o 
   4  -5   8       15.20       13.00      1.81 o 
   5  -5   8        0.56        1.24      1.12 o 
   6  -5   8        0.73        0.41      1.10 o 
  -7  -4   8        3.97        1.99      1.02 o 
  -6  -4   8        7.86        7.69      1.43 o 
  -5  -4   8       89.01       91.90      3.08 o 
  -4  -4   8      684.75      720.63     19.09 o 
  -3  -4   8      511.19      500.36      6.64 o 
  -2  -4   8       25.04       25.56      0.86 o 
  -1  -4   8       26.88       26.24      0.89 o 
   0  -4   8       43.74       43.22      0.96 o 
   1  -4   8       10.61       11.16      0.53 o 
   2  -4   8       29.86       27.81      1.24 o 
   3  -4   8       24.68       22.11      1.96 o 
   4  -4   8        7.73        8.03      1.45 o 
   5  -4   8        9.54        7.12      1.52 o 
   6  -4   8        1.08        0.59      1.10 o 
  -7  -3   8        0.00        0.46      0.79 o 
  -6  -3   8        6.98        6.54      1.09 o 
  -5  -3   8      557.10      599.05      9.79 o 
  -4  -3   8      218.48      230.37      5.61 o 
  -3  -3   8       37.95       40.44      1.43 o 
  -2  -3   8      288.84      297.57      3.23 o 
  -1  -3   8      166.19      185.41      2.31 o 
   0  -3   8       16.71       14.31      0.65 o 
   1  -3   8       20.20       17.28      0.51 o 
   2  -3   8        3.16        4.12      1.04 o 
   3  -3   8        2.82        1.92      0.93 o 
   4  -3   8       13.57       10.18      1.61 o 
   5  -3   8       25.95       24.89      2.40 o 
   6  -3   8        0.00        0.33      0.51 o 
  -7  -2   8       17.58       18.40      0.83 o 
  -6  -2   8        0.01        0.92      0.74 o 
  -5  -2   8      110.17      118.95      3.37 o 
  -4  -2   8        8.08        6.02      0.88 o 
  -3  -2   8       12.66       13.65      0.80 o 
  -2  -2   8       94.49      104.11      1.60 o 
  -1  -2   8      590.09      626.07      6.45 o 
   0  -2   8        0.10       -0.16      0.16 o 
   1  -2   8        2.92        1.60      1.29 o 
   2  -2   8       11.47       13.25      0.98 o 
   3  -2   8       35.60       41.83      2.57 o 
   4  -2   8       12.06       14.12      1.89 o 
   5  -2   8        8.68        9.86      0.82 o 
   6  -2   8        0.59        0.80      0.61 o 
  -7  -1   8       28.42       28.60      1.39 o 
  -6  -1   8        0.10        0.02      0.29 o 
  -5  -1   8        8.77       10.66      0.96 o 
  -4  -1   8       12.05       14.14      0.99 o 
  -3  -1   8        4.43        6.05      0.58 o 
  -2  -1   8      160.44      164.30      2.15 o 
  -1  -1   8        0.09        0.08      0.23 o 
   0  -1   8        3.21        4.93      0.55 o 
   1  -1   8        7.23        6.70      1.50 o 
   2  -1   8      108.47      120.48      2.88 o 
   3  -1   8       13.53       14.44      1.79 o 
   4  -1   8        1.02        0.54      0.85 o 
   5  -1   8        0.03        0.28      0.74 o 
  -7   0   8       14.97       14.66      0.87 o 
  -6   0   8        1.18        0.55      0.37 o 
  -5   0   8        1.29        0.92      0.46 o 
  -4   0   8       38.74       39.15      2.28 o 
  -3   0   8       44.62       45.37      1.28 o 
  -2   0   8        0.33        0.27      0.24 o 
  -1   0   8       23.50       19.14      0.91 o 
   0   0   8       11.93       14.34      0.88 o 
   1   0   8      260.69      270.17      4.93 o 
   2   0   8      137.75      137.16      3.47 o 
   3   0   8        1.48        2.07      0.58 o 
   4   0   8        3.54        3.97      1.23 o 
   5   0   8        5.45        3.74      0.80 o 
  -7   1   8        9.00        9.12      1.30 o 
  -6   1   8        1.99        1.51      0.45 o 
  -5   1   8       36.16       37.81      1.06 o 
  -4   1   8        1.22        0.84      0.30 o 
  -3   1   8        0.16        0.27      0.33 o 
  -2   1   8       18.32       19.39      1.33 o 
  -1   1   8       11.76       10.77      0.71 o 
   0   1   8        0.21       -0.40      0.40 o 
   1   1   8      146.21      142.51      3.41 o 
   2   1   8       70.50       73.34      1.71 o 
   3   1   8        0.97        0.46      0.42 o 
   4   1   8       81.51       95.09      2.57 o 
   5   1   8       39.54       38.40      1.82 o 
  -7   2   8        9.56        9.42      1.04 o 
  -6   2   8        1.92        1.82      0.58 o 
  -5   2   8        8.49        8.61      0.86 o 
  -4   2   8       72.11       76.42      1.66 o 
  -3   2   8       35.86       34.87      1.47 o 
  -2   2   8       18.08       17.60      0.63 o 
  -1   2   8        0.16        0.17      0.26 o 
   0   2   8        2.60        3.05      0.55 o 
   1   2   8        7.86        7.21      0.71 o 
   2   2   8        8.67        8.41      0.72 o 
   3   2   8       71.18       73.94      2.26 o 
   4   2   8      171.91      187.65      3.35 o 
  -7   3   8        3.31        3.83      0.65 o 
  -6   3   8        5.27        5.55      0.66 o 
  -5   3   8        0.02       -0.27      0.38 o 
  -4   3   8        6.10        6.44      0.71 o 
  -3   3   8        0.04       -0.25      0.45 o 
  -2   3   8       53.12       55.35      2.90 o 
  -1   3   8       17.90       18.23      0.89 o 
   0   3   8      100.60       95.52      2.00 o 
   1   3   8       33.34       32.97      1.43 o 
   2   3   8       10.92        9.77      1.06 o 
   3   3   8        0.54        0.49      0.52 o 
   4   3   8       21.23       22.98      2.19 o 
  -6   4   8        1.32        1.91      0.54 o 
  -5   4   8        0.09        0.49      0.52 o 
  -4   4   8        2.99        2.42      0.59 o 
  -3   4   8       10.46       12.88      1.85 o 
  -2   4   8       83.87       81.47      1.90 o 
  -1   4   8       20.17       18.24      1.00 o 
   0   4   8       16.78       15.58      1.35 o 
   1   4   8       54.28       55.14      1.63 o 
   2   4   8        5.17        4.28      0.68 o 
   3   4   8        2.36        2.65      0.62 o 
  -6   5   8        0.52        0.21      0.61 o 
  -5   5   8        8.56        6.39      1.07 o 
  -4   5   8       10.83       12.45      1.17 o 
  -3   5   8       26.17       23.82      1.70 o 
  -2   5   8       80.06       72.73      1.91 o 
  -1   5   8       54.27       48.13      1.57 o 
   0   5   8        0.23        0.60      0.48 o 
   1   5   8        3.36        1.95      0.60 o 
   2   5   8        0.00        0.27      0.54 o 
  -5   6   8        0.41        0.43      0.76 o 
  -4   6   8        0.14        0.37      0.64 o 
  -3   6   8        0.73        0.31      0.52 o 
  -2   6   8        2.55        0.96      0.57 o 
  -1   6   8        5.72        5.57      0.79 o 
   0   6   8        1.88        1.16      0.57 o 
   1   6   8       15.44       15.94      1.15 o 
  -4   7   8        0.02        0.45      0.71 o 
  -3   7   8        0.75        0.06      0.83 o 
  -2   7   8        3.65        5.88      1.08 o 
  -1   7   8        0.13        0.06      0.58 o 
   0   7   8        4.86        4.84      0.83 o 
  -1 -11   9        2.23        2.43      0.62 o 
   0 -11   9        2.00        3.09      0.52 o 
   1 -11   9        0.05       -0.07      0.42 o 
   2 -11   9        3.94        6.77      0.83 o 
  -2 -10   9        6.48        4.60      0.92 o 
  -1 -10   9        2.01        1.73      0.50 o 
   0 -10   9        1.35        0.45      0.36 o 
   1 -10   9        2.72        1.97      0.44 o 
   2 -10   9        0.56        1.30      0.53 o 
   3 -10   9        0.01       -0.33      0.47 o 
  -4  -9   9       11.05       15.73      2.66 o 
  -3  -9   9        6.55        4.91      0.91 o 
  -2  -9   9        0.63        0.57      0.75 o 
  -1  -9   9        1.08        0.84      0.42 o 
   0  -9   9        4.64        4.06      0.57 o 
   1  -9   9        3.71        3.41      0.42 o 
   2  -9   9        5.01        5.81      0.63 o 
   3  -9   9        4.72        5.07      0.60 o 
   4  -9   9       20.23       22.92      1.58 o 
  -4  -8   9        0.01        0.36      0.66 o 
  -3  -8   9       10.05        9.46      1.07 o 
  -2  -8   9       22.05       17.43      1.45 o 
  -1  -8   9      243.61      207.56      3.95 o 
   0  -8   9        9.12        6.51      0.51 o 
   1  -8   9        4.91        4.41      0.37 o 
   2  -8   9        2.59        3.18      0.49 o 
   3  -8   9       12.92       13.91      1.07 o 
   4  -8   9        0.41        1.03      0.60 o 
   5  -8   9        1.33        0.21      0.78 o 
  -5  -7   9        0.41        1.23      0.87 o 
  -4  -7   9        0.02        0.16      0.68 o 
  -3  -7   9        8.09        6.69      0.92 o 
  -2  -7   9       25.11       20.36      1.24 o 
  -1  -7   9      101.94       95.36      1.69 o 
   0  -7   9       15.72       15.52      1.00 o 
   1  -7   9       22.32       20.48      0.82 o 
   2  -7   9        9.48        9.34      1.04 o 
   3  -7   9       49.56       49.43      3.09 o 
   4  -7   9        4.83        4.12      0.93 o 
   5  -7   9        0.54        4.07      1.37 o 
  -6  -6   9        0.63        1.79      0.90 o 
  -5  -6   9        0.53        0.86      0.73 o 
  -4  -6   9       22.89       23.02      1.73 o 
  -3  -6   9        0.13        0.22      0.64 o 
  -2  -6   9        0.29        0.38      0.41 o 
  -1  -6   9        5.61        4.98      0.45 o 
   0  -6   9       19.63       21.56      1.52 o 
   1  -6   9      828.23      832.21      7.81 o 
   2  -6   9      466.75      485.77      7.62 o 
   3  -6   9        8.02        7.49      1.57 o 
   4  -6   9        1.44        0.37      0.93 o 
   5  -6   9        0.76        1.02      1.14 o 
  -6  -5   9        0.40       -0.13      0.82 o 
  -5  -5   9        0.74        2.19      0.88 o 
  -4  -5   9       26.09       24.64      1.72 o 
  -3  -5   9        6.54        7.03      1.00 o 
  -2  -5   9        9.08        8.42      0.72 o 
  -1  -5   9      158.09      160.63      2.52 o 
   0  -5   9       14.80       14.42      0.60 o 
   1  -5   9      159.28      160.86      2.79 o 
   2  -5   9       91.13       99.21      2.59 o 
   3  -5   9       37.17       39.09      2.63 o 
   4  -5   9        4.40        3.91      1.27 o 
   5  -5   9       17.47       16.66      2.12 o 
  -6  -4   9        0.51       -0.67      0.67 o 
  -5  -4   9       27.64       26.44      1.89 o 
  -4  -4   9       11.50       13.90      1.40 o 
  -3  -4   9      101.37      100.94      2.95 o 
  -2  -4   9        0.66        0.78      0.51 o 
  -1  -4   9      292.29      295.64      3.33 o 
   0  -4   9       16.79       16.93      0.79 o 
   1  -4   9       63.53       65.26      1.39 o 
   2  -4   9       13.24       12.74      1.72 o 
   3  -4   9       11.80        9.05      1.51 o 
   4  -4   9       65.58       56.45      3.20 o 
   5  -4   9       11.05        6.31      1.51 o 
  -7  -3   9       10.22       11.20      2.42 o 
  -6  -3   9       12.27       14.35      5.30 o 
  -5  -3   9       11.50       13.98      1.45 o 
  -4  -3   9        8.77       12.27      1.40 o 
  -3  -3   9      248.12      237.23      3.95 o 
  -2  -3   9       34.08       34.46      1.13 o 
  -1  -3   9        4.56        4.75      0.45 o 
   0  -3   9        1.54        2.14      0.24 o 
   1  -3   9        7.59        8.81      0.73 o 
   2  -3   9        0.12        0.95      0.85 o 
   3  -3   9        3.15        2.05      1.03 o 
   4  -3   9       23.08       24.92      2.40 o 
   5  -3   9        0.92        0.30      1.03 o 
  -7  -2   9        0.03        0.23      0.97 o 
  -6  -2   9       11.38       11.52      1.42 o 
  -5  -2   9       92.57       91.72      2.46 o 
  -4  -2   9       20.99       20.13      1.19 o 
  -3  -2   9       12.60       10.72      0.87 o 
  -2  -2   9       59.50       61.97      1.26 o 
  -1  -2   9      121.90      126.65      1.66 o 
   0  -2   9        0.84        1.04      0.48 o 
   1  -2   9       14.21       16.17      0.93 o 
   2  -2   9        6.97        6.14      0.84 o 
   3  -2   9        0.92        0.31      0.86 o 
   4  -2   9        0.38        0.51      1.00 o 
   5  -2   9        1.72        3.15      1.36 o 
  -7  -1   9       24.40       22.31      1.57 o 
  -6  -1   9        2.73        2.13      0.73 o 
  -5  -1   9       12.78       12.45      1.21 o 
  -4  -1   9       39.05       40.12      1.53 o 
  -3  -1   9       47.00       49.09      1.88 o 
  -2  -1   9       16.54       15.68      0.85 o 
  -1  -1   9        3.69        4.28      0.60 o 
   0  -1   9        0.54        0.18      0.36 o 
   1  -1   9        6.30        7.51      0.91 o 
   2  -1   9        0.17        0.08      0.51 o 
   3  -1   9        2.00        2.81      1.16 o 
   4  -1   9        7.49        6.47      1.60 o 
   5  -1   9        0.08        0.30      0.50 o 
  -7   0   9        6.01        4.51      0.95 o 
  -6   0   9        5.17        6.43      0.92 o 
  -5   0   9        3.55        3.43      0.71 o 
  -4   0   9        5.00        4.07      0.80 o 
  -3   0   9        0.69        0.10      0.40 o 
  -2   0   9        8.78        8.91      0.79 o 
  -1   0   9       29.70       32.42      2.24 o 
   0   0   9       18.88       19.68      2.51 o 
   1   0   9       10.86        9.13      1.01 o 
   2   0   9        4.29        4.03      0.80 o 
   3   0   9        1.87        2.53      0.74 o 
   4   0   9        0.27       -0.21      0.66 o 
   5   0   9        2.13        3.04      0.73 o 
  -7   1   9       11.75       14.04      1.26 o 
  -6   1   9       13.84       14.69      0.73 o 
  -5   1   9        0.80        0.76      0.51 o 
  -4   1   9       10.80        9.98      1.11 o 
  -3   1   9       28.22       22.00      1.58 o 
  -2   1   9       14.25       15.76      1.16 o 
  -1   1   9        0.11        0.02      0.41 o 
   0   1   9        0.20       -0.45      0.45 o 
   1   1   9        0.21        0.36      0.56 o 
   2   1   9       11.86       11.12      0.59 o 
   3   1   9        6.33        6.40      0.74 o 
   4   1   9       15.67       16.63      1.86 o 
  -7   2   9        1.48        0.51      0.48 o 
  -6   2   9        0.34        0.24      0.42 o 
  -5   2   9        8.40        6.66      1.19 o 
  -4   2   9        6.99        7.83      0.55 o 
  -3   2   9        1.04        0.94      1.04 o 
  -2   2   9       43.31       41.94      1.51 o 
  -1   2   9        0.02       -0.21      0.54 o 
   0   2   9       31.88       34.90      0.99 o 
   1   2   9        7.91        9.37      0.64 o 
   2   2   9       46.69       54.19      2.07 o 
   3   2   9        0.69        1.84      0.56 o 
   4   2   9       30.90       36.83      1.73 o 
  -6   3   9        0.04       -0.05      0.44 o 
  -5   3   9       31.46       31.26      1.26 o 
  -4   3   9        5.25        5.31      0.61 o 
  -3   3   9        0.24        1.03      0.43 o 
  -2   3   9        6.29        7.33      0.61 o 
  -1   3   9       18.05       16.81      0.84 o 
   0   3   9       11.34       12.44      1.00 o 
   1   3   9        2.27        3.57      0.57 o 
   2   3   9        8.36        8.18      1.56 o 
   3   3   9       29.88       35.61      1.42 o 
  -6   4   9        4.51        5.29      0.78 o 
  -5   4   9       24.94       26.36      1.27 o 
  -4   4   9        9.55        9.50      1.10 o 
  -3   4   9        1.58        0.78      0.57 o 
  -2   4   9        0.01       -0.36      0.56 o 
  -1   4   9       50.58       49.90      3.09 o 
   0   4   9        5.47        4.56      0.84 o 
   1   4   9        3.31        2.12      0.56 o 
   2   4   9        1.79        1.76      0.59 o 
  -5   5   9        0.07        0.60      0.68 o 
  -4   5   9        2.89        2.26      0.77 o 
  -3   5   9       28.27       26.27      2.51 o 
  -2   5   9      132.03      118.47      2.54 o 
  -1   5   9       43.09       35.08      1.39 o 
   0   5   9        0.95        0.40      0.51 o 
   1   5   9        2.46        2.22      0.61 o 
  -4   6   9        2.34        1.81      1.62 o 
  -3   6   9       34.90       30.05      1.65 o 
  -2   6   9       67.32       63.20      1.92 o 
  -1   6   9        8.23        8.27      0.94 o 
   0   6   9        0.09        1.03      0.58 o 
  -2 -10  10        4.14        5.10      0.93 o 
  -1 -10  10        0.29       -0.07      1.07 o 
   0 -10  10        0.00        0.22      0.34 o 
   1 -10  10        0.47        0.51      0.45 o 
   2 -10  10        4.21        6.53      0.69 o 
   3 -10  10        2.05        1.51      0.72 o 
  -3  -9  10        1.56        0.03      0.66 o 
  -2  -9  10        0.04        0.34      0.64 o 
  -1  -9  10        1.36        0.66      0.62 o 
   0  -9  10       13.91       13.23      0.73 o 
   1  -9  10       12.55       11.18      0.68 o 
   2  -9  10        0.37        0.54      0.42 o 
   3  -9  10        0.17        0.47      0.45 o 
  -4  -8  10        0.04        0.35      0.71 o 
  -3  -8  10        1.81        0.85      0.74 o 
  -2  -8  10       11.88        9.42      1.00 o 
  -1  -8  10        1.73        1.04      0.58 o 
   0  -8  10        0.16        0.10      0.27 o 
   1  -8  10       17.11       15.89      0.71 o 
   2  -8  10        6.41        6.99      0.60 o 
   3  -8  10        6.32        7.10      1.34 o 
   4  -8  10        0.28        2.13      1.31 o 
  -5  -7  10        0.17        0.55      1.05 o 
  -4  -7  10        0.19        0.66      0.79 o 
  -3  -7  10        1.29        0.98      0.62 o 
  -2  -7  10        0.91       -0.08      0.49 o 
  -1  -7  10        0.00        0.40      0.57 o 
   0  -7  10       11.02       12.64      0.83 o 
   1  -7  10       45.98       45.06      1.02 o 
   2  -7  10        2.47        2.04      0.72 o 
   3  -7  10        8.65       13.48      1.25 o 
   4  -7  10       14.92       14.36      2.09 o 
  -5  -6  10        2.19        2.70      2.09 o 
  -4  -6  10        4.42        4.90      1.28 o 
  -3  -6  10        0.02       -0.60      0.64 o 
  -2  -6  10       30.30       31.94      2.01 o 
  -1  -6  10        0.85        0.96      0.35 o 
   0  -6  10       16.88       19.55      0.92 o 
   1  -6  10        1.63        2.50      0.61 o 
   2  -6  10        2.58        1.67      0.69 o 
   3  -6  10       53.13       60.63      3.30 o 
   4  -6  10        1.55        1.89      1.24 o 
   5  -6  10        4.88        6.14      1.57 o 
  -6  -5  10        1.17       -0.30      0.83 o 
  -5  -5  10       27.60       31.15      2.83 o 
  -4  -5  10        3.41        3.54      0.93 o 
  -3  -5  10       12.95       15.04      1.41 o 
  -2  -5  10       46.95       47.93      1.64 o 
  -1  -5  10       56.92       55.64      2.52 o 
   0  -5  10        7.96        8.85      0.68 o 
   1  -5  10      216.36      233.71      4.46 o 
   2  -5  10        7.10        8.13      1.57 o 
   3  -5  10        0.39        0.10      1.09 o 
   4  -5  10        5.70        5.29      1.52 o 
   5  -5  10        2.71        3.06      1.52 o 
  -6  -4  10        0.03        0.47      1.28 o 
  -5  -4  10        2.04        1.99      0.84 o 
  -4  -4  10       16.72       16.01      1.61 o 
  -3  -4  10        2.22        2.63      0.63 o 
  -2  -4  10        4.56        2.98      0.99 o 
  -1  -4  10      159.42      160.01      2.28 o 
   0  -4  10        7.81        9.39      0.86 o 
   1  -4  10      104.66      109.93      4.21 o 
   2  -4  10        7.74        8.32      1.58 o 
   3  -4  10        2.56        3.23      1.24 o 
   4  -4  10        0.27        0.58      1.02 o 
   5  -4  10        9.90        8.95      1.81 o 
  -6  -3  10        4.10        4.28      1.12 o 
  -5  -3  10      107.49      108.11      2.85 o 
  -4  -3  10      379.54      385.25      7.13 o 
  -3  -3  10       44.04       42.59      2.00 o 
  -2  -3  10        0.14        0.47      0.47 o 
  -1  -3  10       30.93       25.89      0.80 o 
   0  -3  10        1.99        2.72      0.55 o 
   1  -3  10        2.64        3.45      0.63 o 
   2  -3  10        7.15        7.60      1.54 o 
   3  -3  10        7.10        7.38      1.60 o 
   4  -3  10        1.17        0.06      1.03 o 
   5  -3  10        4.29        4.62      1.54 o 
  -6  -2  10       34.93       31.63      1.73 o 
  -5  -2  10      180.25      191.14      3.86 o 
  -4  -2  10       84.15       89.94      2.41 o 
  -3  -2  10       83.40       81.09      2.16 o 
  -2  -2  10        7.95        9.06      1.73 o 
  -1  -2  10        0.25        0.37      0.45 o 
   0  -2  10        2.23        1.63      0.67 o 
   1  -2  10        2.72        2.16      0.68 o 
   2  -2  10        5.85        6.58      1.50 o 
   3  -2  10        3.30        2.19      1.17 o 
   4  -2  10        2.15        1.13      1.09 o 
   5  -2  10        4.22        5.31      1.82 o 
  -6  -1  10        1.60        1.53      0.70 o 
  -5  -1  10        1.97        1.56      0.64 o 
  -4  -1  10        0.82        1.03      0.52 o 
  -3  -1  10        0.82        0.42      0.45 o 
  -2  -1  10      255.10      249.90      5.20 o 
  -1  -1  10       14.63       15.07      1.01 o 
   0  -1  10       12.19       14.94      1.01 o 
   1  -1  10        0.59       -0.54      0.60 o 
   2  -1  10        0.32        0.10      0.62 o 
   3  -1  10        0.19       -0.45      1.03 o 
   4  -1  10        0.16       -0.51      1.12 o 
  -6   0  10        2.02        2.76      0.79 o 
  -5   0  10        4.49        5.05      1.53 o 
  -4   0  10       39.08       36.76      3.09 o 
  -3   0  10        5.07        3.10      1.15 o 
  -2   0  10       75.16       73.55      3.54 o 
  -1   0  10        3.17        3.61      0.64 o 
   0   0  10        6.78        8.03      1.02 o 
   1   0  10       11.17       10.86      1.15 o 
   2   0  10        0.05        0.10      0.88 o 
   3   0  10        0.23       -0.01      1.10 o 
   4   0  10        1.20        1.23      1.40 o 
  -6   1  10        7.87        8.15      1.06 o 
  -5   1  10        0.03       -0.32      0.55 o 
  -4   1  10        0.70        0.49      0.69 o 
  -3   1  10        0.23       -0.34      0.61 o 
  -2   1  10       19.32       17.33      1.51 o 
  -1   1  10        1.60        1.11      0.65 o 
   0   1  10        2.47        2.71      0.80 o 
   1   1  10       49.08       45.71      3.75 o 
   2   1  10       26.08       24.38      1.66 o 
   3   1  10        0.00       -0.65      0.65 o 
  -6   2  10        8.30        7.37      3.34 o 
  -5   2  10        4.29        1.11      0.80 o 
  -4   2  10        7.72       10.99      1.42 o 
  -3   2  10        1.01        0.09      0.65 o 
  -2   2  10        6.83        4.39      0.87 o 
  -1   2  10        0.04       -0.27      0.56 o 
   0   2  10       60.70       59.06      2.33 o 
   1   2  10       60.50       55.02      3.54 o 
   2   2  10       24.15       24.46      2.08 o 
   3   2  10       15.22       18.51      2.45 o 
  -6   3  10        2.15        1.22      0.55 o 
  -5   3  10       14.88       14.16      0.88 o 
  -4   3  10        3.92        1.97      0.88 o 
  -3   3  10        0.02        0.12      0.32 o 
  -2   3  10        0.50        0.10      0.39 o 
  -1   3  10        3.54        4.75      0.47 o 
   0   3  10        4.28        4.64      0.53 o 
   1   3  10        3.36        3.69      0.62 o 
   2   3  10        5.40        3.23      1.19 o 
  -5   4  10       31.25       30.85      2.33 o 
  -4   4  10        7.04        8.10      1.31 o 
  -3   4  10        0.01       -0.24      1.07 o 
  -2   4  10        6.12        4.60      0.60 o 
  -1   4  10        1.12        0.66      0.48 o 
   0   4  10       11.18        8.81      0.78 o 
   1   4  10        1.68        2.11      0.61 o 
  -4   5  10        1.14        1.20      0.71 o 
  -3   5  10       54.05       54.48      4.03 o 
  -2   5  10       81.30       70.99      1.92 o 
  -1   5  10       11.50        9.31      0.89 o 
   0   5  10        1.45        1.20      0.58 o 
  -1 -10  11        0.87        0.72      0.87 o 
   0 -10  11       11.09       12.18      1.16 o 
   1 -10  11        3.73        5.60      0.81 o 
  -2  -9  11        9.28        9.42      1.10 o 
  -1  -9  11        4.98        4.35      0.99 o 
   0  -9  11        1.43        0.62      0.63 o 
   1  -9  11        0.32        0.23      0.29 o 
   2  -9  11        0.77        0.66      0.43 o 
   3  -9  11        9.39       10.16      1.13 o 
  -3  -8  11        3.15        4.15      0.88 o 
  -2  -8  11        0.28        0.33      0.60 o 
  -1  -8  11        1.40        0.47      0.76 o 
   0  -8  11        2.18        2.47      0.56 o 
   1  -8  11        5.20        4.95      0.68 o 
   2  -8  11        4.69        4.77      0.79 o 
   3  -8  11        3.51        3.26      1.44 o 
  -4  -7  11        0.49       -0.28      0.66 o 
  -3  -7  11        0.32        0.11      0.59 o 
  -2  -7  11       14.54       12.57      1.12 o 
  -1  -7  11       61.08       57.09      1.42 o 
   0  -7  11       13.43       12.58      0.87 o 
   1  -7  11       21.60       24.59      1.41 o 
   2  -7  11       47.90       43.56      2.87 o 
   3  -7  11        1.00        1.02      1.12 o 
   4  -7  11        0.01        0.64      1.33 o 
  -5  -6  11        0.33        1.15      0.94 o 
  -4  -6  11        0.85        1.97      1.61 o 
  -3  -6  11        0.08        0.01      0.53 o 
  -2  -6  11       72.09       67.35      2.39 o 
  -1  -6  11       52.34       51.87      1.50 o 
   0  -6  11       10.96        9.78      1.06 o 
   1  -6  11        8.03        6.27      1.48 o 
   2  -6  11        5.00        4.90      1.40 o 
   3  -6  11       22.62       19.94      2.29 o 
   4  -6  11        2.10        2.95      1.48 o 
  -5  -5  11        1.09       -0.56      0.78 o 
  -4  -5  11        2.95        2.87      0.97 o 
  -3  -5  11       10.03        9.95      1.03 o 
  -2  -5  11       42.61       39.88      1.93 o 
  -1  -5  11        7.29        7.93      0.75 o 
   0  -5  11       91.13      100.82      3.15 o 
   1  -5  11      446.84      508.77     11.76 o 
   2  -5  11      173.84      177.97      5.99 o 
   3  -5  11       30.72       26.30      2.51 o 
   4  -5  11        0.11        1.34      1.30 o 
  -6  -4  11        0.89        0.22      0.88 o 
  -5  -4  11        1.44        1.47      0.76 o 
  -4  -4  11        3.46        4.10      1.08 o 
  -3  -4  11        0.00        0.29      0.52 o 
  -2  -4  11       87.58       88.51      1.96 o 
  -1  -4  11        8.43        8.05      0.84 o 
   0  -4  11       59.39       62.18      2.06 o 
   1  -4  11      128.27      144.53      5.17 o 
   2  -4  11       25.25       21.73      2.26 o 
   3  -4  11        9.44       10.33      1.88 o 
   4  -4  11        7.46        6.95      1.65 o 
  -6  -3  11        3.13        3.11      0.88 o 
  -5  -3  11      101.12      114.90      3.04 o 
  -4  -3  11       10.20       13.22      1.32 o 
  -3  -3  11        5.25        5.77      0.99 o 
  -2  -3  11        9.62        8.45      1.14 o 
  -1  -3  11       25.63       25.69      1.24 o 
   0  -3  11        0.50       -0.63      0.95 o 
   1  -3  11       11.41       11.40      1.21 o 
   2  -3  11        4.44        5.59      1.47 o 
   3  -3  11        6.63        5.39      1.50 o 
   4  -3  11       31.50       37.50      3.16 o 
  -6  -2  11       22.16       25.61      2.03 o 
  -5  -2  11      107.10      111.74      2.96 o 
  -4  -2  11       29.88       23.90      1.43 o 
  -3  -2  11        0.14       -0.03      0.71 o 
  -2  -2  11        4.46        3.29      0.86 o 
  -1  -2  11        3.79        3.60      0.93 o 
   0  -2  11       61.52       67.03      1.94 o 
   1  -2  11        6.22        6.89      1.05 o 
   2  -2  11        2.43        1.54      1.16 o 
   3  -2  11        7.79        8.57      1.92 o 
   4  -2  11        9.10        6.75      1.72 o 
  -6  -1  11        3.71        2.81      0.85 o 
  -5  -1  11        8.17        6.75      0.92 o 
  -4  -1  11       17.14       17.72      3.11 o 
  -3  -1  11        4.97        4.07      0.94 o 
  -2  -1  11       10.81       10.46      1.24 o 
  -1  -1  11        4.67        4.25      0.68 o 
   0  -1  11       14.00       12.18      1.23 o 
   1  -1  11        1.69        0.63      0.69 o 
   2  -1  11        0.66        0.21      1.14 o 
   3  -1  11        0.83        0.32      1.19 o 
  -6   0  11        0.09       -0.15      0.63 o 
  -5   0  11        9.40       12.79      1.54 o 
  -4   0  11       15.44       17.22      1.65 o 
  -3   0  11       30.64       30.32      1.97 o 
  -2   0  11      143.70      141.70      4.67 o 
  -1   0  11        1.03       -0.52      0.52 o 
   0   0  11        5.73        5.91      1.00 o 
   1   0  11        0.17       -0.23      0.68 o 
   2   0  11        0.02       -0.07      0.67 o 
   3   0  11        5.03        6.96      1.91 o 
  -6   1  11        0.21       -0.70      1.16 o 
  -5   1  11        2.22        1.75      0.91 o 
  -4   1  11       22.81       19.30      1.78 o 
  -3   1  11        4.03        2.79      1.39 o 
  -2   1  11        0.83        0.64      0.74 o 
  -1   1  11        0.38       -0.07      0.65 o 
   0   1  11        0.79       -0.51      0.67 o 
   1   1  11       31.98       30.27      1.86 o 
   2   1  11        1.66        4.91      1.03 o 
  -5   2  11        1.81        0.41      0.93 o 
  -4   2  11        2.19        2.73      0.94 o 
  -3   2  11        2.30        0.86      1.67 o 
  -2   2  11        2.59        3.39      1.30 o 
  -1   2  11        7.42        6.78      1.67 o 
   0   2  11        7.54        6.50      3.23 o 
   1   2  11       13.90       16.67      1.53 o 
   2   2  11        1.60        2.02      0.88 o 
  -5   3  11        0.62        0.49      0.88 o 
  -4   3  11        0.02        0.23      0.82 o 
  -3   3  11        0.45        0.79      1.13 o 
  -2   3  11        0.14        0.00      1.02 o 
  -1   3  11        0.21       -0.71      0.71 o 
   0   3  11        0.18        0.18      0.70 o 
   1   3  11        0.26       -0.70      0.70 o 
  -4   4  11        4.76        6.09      1.81 o 
  -3   4  11        3.94        3.28      1.50 o 
  -2   4  11        4.23        6.11      1.62 o 
  -1   4  11       10.89       12.62      1.47 o 
   0   4  11        1.84        2.15      0.67 o 
  -1  -9  12        0.40        2.31      0.97 o 
   0  -9  12        0.09        0.45      0.54 o 
   1  -9  12        1.49        1.02      0.41 o 
  -3  -8  12        8.08       13.87      2.81 o 
  -2  -8  12        0.50        0.74      0.69 o 
  -1  -8  12        0.65        0.16      0.73 o 
   0  -8  12        8.48        8.66      0.83 o 
   1  -8  12        1.70        2.68      0.72 o 
   2  -8  12        0.12        0.32      0.46 o 
  -4  -7  12        1.11        1.34      0.76 o 
  -3  -7  12        0.00        0.06      0.68 o 
  -2  -7  12       19.96       16.72      1.12 o 
  -1  -7  12        9.21        6.32      1.05 o 
   0  -7  12        1.89        1.20      0.60 o 
   1  -7  12        0.41       -0.61      0.97 o 
   2  -7  12        2.36        2.67      1.37 o 
   3  -7  12        0.50        0.76      1.30 o 
  -4  -6  12        0.04        0.81      0.81 o 
  -3  -6  12        2.41        0.92      0.68 o 
  -2  -6  12       17.83       18.11      1.09 o 
  -1  -6  12        2.94        3.24      0.62 o 
   0  -6  12        5.87        8.20      1.55 o 
   1  -6  12        7.55        5.89      1.51 o 
   2  -6  12       33.56       34.03      2.82 o 
   3  -6  12        9.55       12.27      2.10 o 
  -5  -5  12        2.54        3.91      0.93 o 
  -4  -5  12        0.39        0.18      0.64 o 
  -3  -5  12        1.02        1.58      0.83 o 
  -2  -5  12        0.60        0.11      0.47 o 
  -1  -5  12        5.26        5.00      1.03 o 
   0  -5  12        7.77        7.14      1.52 o 
   1  -5  12       30.23       33.14      2.67 o 
   2  -5  12       35.44       45.45      3.09 o 
   3  -5  12        6.64        5.41      1.54 o 
  -5  -4  12        3.96        3.25      1.02 o 
  -4  -4  12        0.84        0.03      0.97 o 
  -3  -4  12        0.28        0.57      0.61 o 
  -2  -4  12        4.13        3.02      0.88 o 
  -1  -4  12        7.13        8.80      1.22 o 
   0  -4  12      149.01      170.85      3.32 o 
   1  -4  12      100.24      108.57      4.59 o 
   2  -4  12        3.57        3.46      1.37 o 
   3  -4  12        1.00        1.93      1.30 o 
  -5  -3  12        1.66        3.26      1.55 o 
  -4  -3  12        0.14        0.50      0.65 o 
  -3  -3  12        3.61        4.49      1.00 o 
  -2  -3  12        0.50        0.66      1.28 o 
  -1  -3  12        0.24        0.66      0.69 o 
   0  -3  12        2.64        2.55      0.92 o 
   1  -3  12        0.32        0.58      1.16 o 
   2  -3  12        0.00        0.03      1.02 o 
   3  -3  12        0.07       -0.11      1.13 o 
  -5  -2  12        3.67        4.35      0.91 o 
  -4  -2  12        7.18        5.45      1.19 o 
  -3  -2  12        8.77       10.29      1.54 o 
  -2  -2  12        0.29        0.68      1.00 o 
  -1  -2  12        3.36        2.55      0.68 o 
   0  -2  12        8.41       10.17      1.02 o 
   1  -2  12        3.46        4.31      1.04 o 
   2  -2  12        5.27        7.12      1.71 o 
   3  -2  12        9.16       11.13      2.27 o 
  -5  -1  12       32.06       40.43      4.64 o 
  -4  -1  12        9.96       12.77      3.54 o 
  -3  -1  12        1.75        1.24      0.81 o 
  -2  -1  12        0.52        0.78      0.73 o 
  -1  -1  12        0.04        1.18      0.60 o 
   0  -1  12       16.61       17.30      1.51 o 
   1  -1  12        0.69        0.56      0.68 o 
   2  -1  12        0.14        0.83      1.27 o 
  -5   0  12        2.12        1.43      1.31 o 
  -4   0  12        0.01        0.08      0.77 o 
  -3   0  12        6.95        6.90      1.20 o 
  -2   0  12       34.73       33.85      2.11 o 
  -1   0  12        4.45        2.91      0.93 o 
   0   0  12        1.36        2.28      0.88 o 
   1   0  12        3.83        4.65      1.01 o 
   2   0  12        3.69        4.17      1.55 o 
  -5   1  12        7.15        5.66      2.62 o 
  -4   1  12        4.04        1.96      0.95 o 
  -3   1  12        6.56        6.08      1.19 o 
  -2   1  12        1.37       -0.29      0.84 o 
  -1   1  12        0.25        0.42      0.71 o 
   0   1  12        1.25        0.01      0.69 o 
   1   1  12        0.81        0.51      0.82 o 
  -4   2  12        0.02       -0.25      0.76 o 
  -3   2  12        0.00       -0.83      0.83 o 
  -2   2  12        0.07        0.28      1.09 o 
  -1   2  12        0.00       -0.62      0.70 o 
   0   2  12        3.05        3.22      1.02 o 
  -3   3  12        0.00       -0.01      1.07 o 
  -2   3  12        0.06       -0.66      0.92 o 
  -1   3  12        0.01       -0.78      0.78 o 
  -1  -8  13        2.39        1.78      0.91 o 
   0  -8  13        0.04       -0.25      0.95 o 
   1  -8  13        0.37        1.31      1.27 o 
  -2  -7  13        0.97        0.74      0.60 o 
   0  -7  13        1.43        3.30      1.28 o 
   1  -7  13        1.13        0.42      1.17 o 
  -3  -6  13        0.32        0.62      0.62 o 
  -2  -6  13        7.06        6.27      1.18 o 
  -1  -6  13        6.72        6.81      1.64 o 
   0  -6  13       12.01       13.50      1.91 o 
   1  -6  13        1.35       -0.18      1.19 o 
   2  -6  13        5.67        6.33      1.65 o 
  -4  -5  13        0.03        0.40      0.74 o 
  -3  -5  13       10.19       10.71      1.13 o 
  -2  -5  13       20.23       20.13      1.78 o 
  -1  -5  13        3.60        4.88      1.10 o 
   0  -5  13       10.34       10.52      1.85 o 
   1  -5  13        0.06        0.14      1.19 o 
   2  -5  13        3.24        2.16      1.47 o 
  -4  -4  13        6.97        6.81      1.33 o 
  -3  -4  13        0.20       -0.42      0.76 o 
  -2  -4  13        1.67        2.43      0.96 o 
  -1  -4  13        2.87        3.07      0.92 o 
   0  -4  13        8.49        7.82      1.67 o 
   1  -4  13       39.62       50.55      3.35 o 
   2  -4  13        0.94       -0.34      1.28 o 
  -4  -3  13        0.37       -0.03      0.87 o 
  -3  -3  13        2.72        2.12      0.96 o 
  -2  -3  13        0.60        2.85      0.96 o 
  -1  -3  13        0.12        0.15      0.72 o 
   0  -3  13       34.73       40.57      1.73 o 
   1  -3  13      128.66      157.06      5.96 o 
   2  -3  13        1.90        0.59      1.40 o 
  -4  -2  13       12.24       13.29      1.65 o 
  -3  -2  13        2.49        1.67      0.92 o 
  -2  -2  13        0.12       -0.12      0.80 o 
  -1  -2  13       12.08       12.34      1.46 o 
   0  -2  13       12.08       14.13      1.49 o 
   1  -2  13        0.05       -1.21      1.28 o 
   2  -2  13        2.08        2.72      1.60 o 
  -4  -1  13        0.26       -0.22      0.77 o 
  -3  -1  13        3.80        2.87      1.04 o 
  -2  -1  13        0.54        0.97      0.85 o 
  -1  -1  13       11.31       10.23      1.36 o 
   0  -1  13       11.46        9.84      1.37 o 
   1  -1  13        3.75        3.00      1.02 o 
  -4   0  13        0.88        0.41      0.84 o 
  -3   0  13        3.93        5.60      1.21 o 
  -2   0  13        6.30        6.57      1.23 o 
  -1   0  13        0.61        0.16      1.03 o 
   0   0  13        3.18        1.95      0.97 o 
  -3   1  13       39.57       33.91      2.36 o 
  -2   1  13       26.73       19.87      2.61 o 
  -1   1  13        2.74        2.19      1.37 o 
  -2  -5  14       43.26       47.74      3.83 o 
  -1  -5  14        1.63        2.43      1.44 o 
  -3  -4  14       15.01       15.92      2.36 o 
  -2  -4  14        1.54        0.73      0.84 o 
  -1  -4  14        2.78        2.38      1.52 o 
   0  -4  14       26.82       34.92      2.88 o 
  -3  -3  14       11.29       14.90      2.00 o 
  -2  -3  14        0.13        1.41      0.92 o 
  -1  -3  14        0.89        2.60      1.20 o 
   0  -3  14       76.76       85.46      4.33 o 
  -3  -2  14        0.53        1.59      1.03 o 
  -2  -2  14        2.91        1.09      0.95 o 
  -1  -2  14        2.14        4.14      1.12 o 
   0  -2  14       19.46       21.24      1.80 o 
  -2  -1  14        0.06        0.81      0.86 o 
                                                 
